# Supplementary material for: Comparative Genomics Provides Insight into the Function of Broad-Host Range Sponge Symbionts
Source: mBio. 2021 Sep 14;12(5):e01577-21. doi: 10.1128/mBio.01577-21 (PMC8546597; doi:10.1128/mBio.01577-21)
Supplement: TABLE S1 [file mbio.01577-21-st001.txt]

Table S1. Metadata and taxonomic classification of all bins/genomes used in this study.
		General statistics							CheckM results														GTDB-TK Taxonomic Classification
Bin/Genome ID	Host/Environment	Size (Mbp)	Longest contig (bp)	N50	No. of contigs	Average coverage	Average GC	Min gene count (%)	Marker lineage	Genomes	Markers	Marker sets	0	1	2	3	4	5	Completeness	Contamination	Strain heterogeneity	Quality	Domain	Phylum	Class	Order	Family	Genus	Species	AA%
003B_1	Tsitsikamma (subgenus Tsitsikamma) favus sponge	5.102343	134085	10904	583	6.71	50.23	35.71	c__Gammaproteobacteria	263	507	232	385	113	7	2	0	0	23.07	1.43	15.38	Low	Bacteria	Proteobacteria	Gammaproteobacteria	Pseudomonadales	Cellvibrionaceae	Microbulbifer		25.02
003B_2	Tsitsikamma (subgenus Tsitsikamma) favus sponge	1.109451	57366	25765	58	4.67	57.18	48.81	c__Gammaproteobacteria	263	507	232	383	124	0	0	0	0	17.48	0	0	Low	Bacteria	Proteobacteria	Gammaproteobacteria	Pseudomonadales	Cellvibrionaceae	Microbulbifer		28.51
003B_3	Tsitsikamma (subgenus Tsitsikamma) favus sponge	1.760277	71695	14354	148	4.00	60.36	36.90	c__Gammaproteobacteria	263	507	232	267	238	2	0	0	0	49.37	0.13	0	Low	Bacteria	Proteobacteria	Gammaproteobacteria	Pseudomonadales	Cellvibrionaceae	Microbulbifer		44.86
003B_4	Tsitsikamma (subgenus Tsitsikamma) favus sponge	2.958951	64890	7512	436	10.37	50.84	84.52	p__Proteobacteria	1495	261	164	64	190	6	1	0	0	72.92	3.56	77.78	Medium	Bacteria	Proteobacteria	Gammaproteobacteria	AqS2				70.83
003B_5	Tsitsikamma (subgenus Tsitsikamma) favus sponge	2.000626	97802	30416	99	12.08	56.55	33.33	k__Bacteria	5449	104	58	67	37	0	0	0	0	55.17	0	0	Medium	Bacteria	Proteobacteria	Gammaproteobacteria	Pseudomonadales	Cellvibrionaceae	Microbulbifer		50.73
003B_6	Tsitsikamma (subgenus Tsitsikamma) favus sponge	1.481282	27478	5252	281	5.50	42.85	0.00	root	5656	56	24	56	0	0	0	0	0	0	0	0	Low
003B_7	Tsitsikamma (subgenus Tsitsikamma) favus sponge	1.978526	31166	8122	277	2.32	50.25	78.57	c__Spirochaetia	72	215	125	17	194	4	0	0	0	89.73	2.67	75	Medium	Bacteria	Spirochaetota	Spirochaetia	Spirochaetales	Salinispiraceae	Salinispira		75.38
003B_8	Tsitsikamma (subgenus Tsitsikamma) favus sponge	1.464881	130255	34444	61	12.27	53.04	54.76	c__Gammaproteobacteria	263	507	232	343	164	0	0	0	0	29.26	0	0	Low	Bacteria	Proteobacteria	Gammaproteobacteria	Pseudomonadales	Cellvibrionaceae	Microbulbifer		33.13
003B_9	Tsitsikamma (subgenus Tsitsikamma) favus sponge	1.620223	22873	4245	368	1.20	51.44	20.24	k__Bacteria	5449	103	57	85	18	0	0	0	0	21.69	0	0	Low	Bacteria	Planctomycetota	Planctomycetes	Pirellulales	Pirellulaceae	Rubripirellula		14.05
003D_1	Tsitsikamma (subgenus Tsitsikamma) favus sponge	0.627557	12905	4435	140	1.16	54.29	35.71	p__Cyanobacteria	129	472	368	342	127	3	0	0	0	27.26	0.68	33.33	Low	Bacteria	Cyanobacteria	Cyanobacteriia	PCC-6307	Cyanobiaceae	Synechococcus	Synechococcus C sp003210315	25.02
003D_2	Tsitsikamma (subgenus Tsitsikamma) favus sponge	6.552581	60653	11405	689	1.67	52.00	77.38	k__Bacteria	2921	140	85	18	121	1	0	0	0	85.33	0.11	0	Medium	Bacteria	Planctomycetota	Planctomycetes	Pirellulales	Pirellulaceae	Rubripirellula	Rubripirellula sp002712845	63.71
003D_3	Tsitsikamma (subgenus Tsitsikamma) favus sponge	4.715434	55838	12270	508	2.34	52.43	91.67	c__Gammaproteobacteria	263	507	232	56	443	8	0	0	0	85.56	1.42	12.5	Medium	Bacteria	Proteobacteria	Gammaproteobacteria	Pseudomonadales	Cellvibrionaceae	Microbulbifer		81.37
003D_4	Tsitsikamma (subgenus Tsitsikamma) favus sponge	5.349962	50899	12398	538	2.14	51.40	86.90	o__Rhizobiales	107	483	315	33	446	4	0	0	0	92.85	0.77	50	High	Bacteria	Proteobacteria	Alphaproteobacteria	Rhizobiales	Stappiaceae	Pseudovibrio	Pseudovibrio ascidiaceicola	84.42
003D_5	Tsitsikamma (subgenus Tsitsikamma) favus sponge	0.354423	10534	4050	84	1.16	38.00	21.43	k__Bacteria	5449	103	57	78	25	0	0	0	0	21.95	0	0	Low	Bacteria	Bdellovibrionota	Bacteriovoracia	Bacteriovoracales	Bacteriovoracaceae			13.53
003D_6	Tsitsikamma (subgenus Tsitsikamma) favus sponge	0.326243	19042	5360	61	20.38	50.26	0.00	root	5656	56	24	56	0	0	0	0	0	0	0	0	Low
003D_7	Tsitsikamma (subgenus Tsitsikamma) favus sponge	2.482189	98374	37020	95	14.16	49.78	80.95	c__Spirochaetia	72	215	125	6	208	1	0	0	0	96.93	0.8	0	High	Bacteria	Spirochaetota	Spirochaetia	Spirochaetales	Salinispiraceae	Salinispira		85.89
003D_8	Tsitsikamma (subgenus Tsitsikamma) favus sponge	2.106281	72958	20488	135	2.23	30.77	84.52	k__Bacteria	2258	182	112	31	151	0	0	0	0	81.35	0	0	Medium	Bacteria	Bdellovibrionota	Bacteriovoracia	Bacteriovoracales	Bacteriovoracaceae			69.8
003D_9	Tsitsikamma (subgenus Tsitsikamma) favus sponge	0.40751	10058	4515	89	1.30	51.30	25.00	k__Bacteria	5449	100	55	72	28	0	0	0	0	27.32	0	0	Low	Bacteria	Spirochaetota	Spirochaetia					19.76
050A_1	Tsitsikamma (subgenus Tsitsikamma) favus sponge	0.891715	48757	16764	74	2.67	38.25	75.00	k__Bacteria	88	230	148	84	145	1	0	0	0	61.64	0.04	0	Medium	Bacteria	Verrucomicrobiota	Chlamydiia	2-12-FULL-49-11				41.05
050A_2	Tsitsikamma (subgenus Tsitsikamma) favus sponge	2.733741	36918	10553	316	11.54	49.29	69.05	c__Spirochaetia	72	215	125	29	165	20	1	0	0	89.69	12.67	82.61	Low	Bacteria	Spirochaetota	Spirochaetia	Spirochaetales	Salinispiraceae	Salinispira		71.23
050A_3	Tsitsikamma (subgenus Tsitsikamma) favus sponge	3.83656	54633	12354	444	2.67	48.54	84.52	k__Bacteria	2921	142	87	12	113	16	1	0	0	89.86	16.48	52.63	Low	Bacteria	Planctomycetota	Planctomycetes	Pirellulales	UBA1268	UBA1268		68.02
050A_4	Tsitsikamma (subgenus Tsitsikamma) favus sponge	7.542001	309106	61523	199	12.46	52.05	85.71	k__Bacteria	2921	140	85	5	133	2	0	0	0	95.22	2.35	100	High	Bacteria	Planctomycetota	Planctomycetes	Pirellulales	Pirellulaceae	Rubripirellula	Rubripirellula sp002712845	83.37
050A_5	Tsitsikamma (subgenus Tsitsikamma) favus sponge	0.706517	10145	4469	157	1.38	61.92	36.90	o__Actinomycetales	562	286	170	208	74	4	0	0	0	20.64	0.39	0	Low	Bacteria	Actinobacteriota	Actinomycetia	Nanopelagicales	S36-B12	S36-B12		22.18
050A_6	Tsitsikamma (subgenus Tsitsikamma) favus sponge	1.033175	14253	4393	234	1.45	55.18	35.71	f__Rhodobacteraceae	56	582	313	421	160	1	0	0	0	27.54	0.02	0	Low	Bacteria	Proteobacteria	Alphaproteobacteria	Rhodobacterales	Rhodobacteraceae	Aliiroseovarius		16.23
050A_7	Tsitsikamma (subgenus Tsitsikamma) favus sponge	2.916538	43418	12935	284	5.03	52.52	83.33	o__Sphingomonadales	26	569	293	64	498	7	0	0	0	85.89	0.67	0	Medium	Bacteria	Proteobacteria	Alphaproteobacteria	Sphingomonadales	Sphingomonadaceae	Sphingorhabdus		79.13
050A_8	Tsitsikamma (subgenus Tsitsikamma) favus sponge	4.568934	93397	18423	373	3.23	57.66	89.29	f__Rhodobacteraceae	56	582	313	92	455	35	0	0	0	83.94	7.3	42.86	Medium	Bacteria	Proteobacteria	Alphaproteobacteria	Rhodobacterales	Rhodobacteraceae	Ruegeria		68.19
050A_9	Tsitsikamma (subgenus Tsitsikamma) favus sponge	5.770501	252723	82086	119	10.57	51.30	91.67	o__Rhizobiales	107	483	315	15	467	1	0	0	0	97.15	0.03	0	High	Bacteria	Proteobacteria	Alphaproteobacteria	Rhizobiales	Stappiaceae	Pseudovibrio		95.81
050A_10	Tsitsikamma (subgenus Tsitsikamma) favus sponge	0.533576	16890	4784	110	1.85	50.04	29.76	k__Bacteria	5449	104	58	79	25	0	0	0	0	26.32	0	0	Low	Bacteria	Proteobacteria	Gammaproteobacteria	AqS3				19.01
050A_11	Tsitsikamma (subgenus Tsitsikamma) favus sponge	1.070146	21912	5455	197	1.93	41.77	75.00	c__Gammaproteobacteria	119	544	284	254	285	5	0	0	0	48.45	0.41	0	Low	Bacteria	Proteobacteria	Gammaproteobacteria	UBA4486	UBA4486			33.55
050A_12	Tsitsikamma (subgenus Tsitsikamma) favus sponge	2.691791	49344	11417	285	2.97	38.82	85.71	f__Moraxellaceae	86	689	365	110	575	4	0	0	0	82.49	0.87	25	Medium	Bacteria	Proteobacteria	Gammaproteobacteria	Pseudomonadales	Moraxellaceae	Acinetobacter	Acinetobacter junii	69.84
050A_13	Tsitsikamma (subgenus Tsitsikamma) favus sponge	0.421063	12654	4258	95	1.95	50.31	28.57	c__Spirochaetia	72	215	125	155	60	0	0	0	0	21.82	0	0	Low	Bacteria	Spirochaetota	Spirochaetia	Borreliales				13.33
050A_14	Tsitsikamma (subgenus Tsitsikamma) favus sponge	6.08233	75156	6156	1006	32.11	49.40	73.81	p__Proteobacteria	1495	261	164	99	125	30	6	1	0	61	19.4	68.52	Low	Bacteria	Proteobacteria	Gammaproteobacteria	AqS2				50.67
050A_15	Tsitsikamma (subgenus Tsitsikamma) favus sponge	0.944431	27780	6522	154	2.56	32.65	67.86	o__Rickettsiales	83	324	211	128	194	2	0	0	0	58.62	0.71	0	Medium	Bacteria	Proteobacteria	Alphaproteobacteria	Rickettsiales	Rickettsiaceae			33.63
050A_16	Tsitsikamma (subgenus Tsitsikamma) favus sponge	13.656339	76780	12155	1488	3.42	48.08	84.52	k__Bacteria	5449	103	57	6	25	42	29	0	1	99.04	116.86	78.42	Low	Bacteria	Planctomycetota	Planctomycetes	Pirellulales	Pirellulaceae	Mariniblastus		79.92
050A_17	Tsitsikamma (subgenus Tsitsikamma) favus sponge	2.553121	26734	5114	505	1.68	54.78	72.62	k__Bacteria	5449	103	58	23	52	27	1	0	0	70.36	17.01	43.33	Low	Bacteria	Cyanobacteria	Cyanobacteriia	PCC-6307	Cyanobiaceae	Synechococcus		49.96
050A_18	Tsitsikamma (subgenus Tsitsikamma) favus sponge	0.234514	31005	5197	44	1.86	51.87	3.57	root	5656	56	24	56	0	0	0	0	0	0	0	0	Low
050A_19	Tsitsikamma (subgenus Tsitsikamma) favus sponge	8.158691	98554	17431	740	4.03	51.05	82.14	k__Bacteria	5449	102	56	9	49	44	0	0	0	93.1	33.28	0	Low	Bacteria	Planctomycetota	Planctomycetes	Pirellulales	Pirellulaceae	Rubripirellula		73.29
050C_1	Tsitsikamma (subgenus Tsitsikamma) favus sponge	1.997143	23517	7348	311	1.50	57.85	67.86	k__Bacteria	2921	143	88	43	97	3	0	0	0	65.55	1.77	0	Medium	Bacteria	Planctomycetota	Phycisphaerae	Phycisphaerales	SM1A02	UBA1924		49.98
050C_2	Tsitsikamma (subgenus Tsitsikamma) favus sponge	4.67503	64485	8550	635	4.68	37.45	16.67	k__Bacteria	5449	104	58	99	5	0	0	0	0	7.05	0	0	Low
050C_3	Tsitsikamma (subgenus Tsitsikamma) favus sponge	0.871849	29380	5818	154	1.11	30.68	33.33	o__Rickettsiales	83	324	211	184	136	3	0	0	1	44.93	1.62	0	Low	Bacteria	Proteobacteria	Alphaproteobacteria	Pelagibacterales	Pelagibacteraceae	Pelagibacter		22.38
050C_4	Tsitsikamma (subgenus Tsitsikamma) favus sponge	0.157699	7450	3855	40	0.98	47.61	7.14	k__Bacteria	5449	104	58	101	3	0	0	0	0	3.45	0	0	Low
050C_5	Tsitsikamma (subgenus Tsitsikamma) favus sponge	0.420587	10730	3992	99	0.86	42.28	19.05	k__Bacteria	5449	104	58	87	17	0	0	0	0	23.28	0	0	Low	Bacteria	Bacteroidota	Bacteroidia	Flavobacteriales	Flavobacteriaceae	UBA724		14.68
050C_6	Tsitsikamma (subgenus Tsitsikamma) favus sponge	2.211808	74512	6833	344	9.73	50.35	32.14	p__Proteobacteria	1495	261	164	185	68	6	2	0	0	24.03	4.51	75	Low	Bacteria	Proteobacteria	Gammaproteobacteria	AqS2	AqS2			28.81
050C_7	Tsitsikamma (subgenus Tsitsikamma) favus sponge	1.720457	28995	7142	269	1.24	50.18	67.86	c__Spirochaetia	72	215	125	66	145	4	0	0	0	69.32	1.65	0	Medium	Bacteria	Spirochaetota	Spirochaetia	Spirochaetales	Salinispiraceae	Salinispira		49.76
050C_8	Tsitsikamma (subgenus Tsitsikamma) favus sponge	0.894448	13872	4820	178	2.74	42.37	0.00	root	5656	56	24	56	0	0	0	0	0	0	0	0	Low
050C_9	Tsitsikamma (subgenus Tsitsikamma) favus sponge	0.332345	23494	15870	35	4.44	29.21	0.00	root	5656	56	24	56	0	0	0	0	0	0	0	0	Low
050C_10	Tsitsikamma (subgenus Tsitsikamma) favus sponge	1.09026	9586	3666	282	0.85	48.36	22.62	k__Bacteria	5449	103	57	92	10	1	0	0	0	7.97	1.75	0	Low
050C_11	Tsitsikamma (subgenus Tsitsikamma) favus sponge	3.295266	17720	4370	733	1.18	57.01	48.81	f__Rhodobacteraceae	56	582	313	333	223	24	2	0	0	42.43	4.63	26.67	Low	Bacteria	Proteobacteria	Alphaproteobacteria	Rhodobacterales	Rhodobacteraceae	Ruegeria		34.56
050C_12	Tsitsikamma (subgenus Tsitsikamma) favus sponge	7.723425	92363	18255	652	1.85	52.11	80.95	k__Bacteria	2921	140	85	9	126	5	0	0	0	93.52	3.74	60	High	Bacteria	Planctomycetota	Planctomycetes	Pirellulales	Pirellulaceae	Rubripirellula	Rubripirellula sp002712845	76.71
050C_13	Tsitsikamma (subgenus Tsitsikamma) favus sponge	1.205287	17198	5104	238	1.29	31.25	66.67	k__Bacteria	2258	182	112	82	98	2	0	0	0	44.65	0.1	0	Low	Bacteria	Bdellovibrionota	Bacteriovoracia	Bacteriovoracales	Bacteriovoracaceae			31.07
Aaero_25	Aplysina aerophoba sponge	3.001558	48693	5436	433	N/A	55.28	52.38	c__Spirochaetia	72	215	125	90	121	4	0	0	0	57.52	2.13	0	Medium	Bacteria	Spirochaetota	Spirochaetia	Spirochaetales	Bin103	Bin103	Bin103 sp002238925	55.48
Caus_Gam1	Cinachyrella australiensis sponge	1.975623	17688	7050	314	N/A	51.95	79.76	c__Gammaproteobacteria	356	451	270	83	358	10	0	0	0	75.43	1.47	10	Medium	Bacteria	Proteobacteria	Gammaproteobacteria	Pseudomonadales	Pseudohongiellaceae			87.34
Caus_Gam2	Cinachyrella australiensis sponge	2.215235	29213	16023	204	N/A	51.95	89.29	c__Gammaproteobacteria	119	544	284	120	419	5	0	0	0	73.03	1.35	0	Medium	Bacteria	Proteobacteria	Gammaproteobacteria	GCA-2729495	GCA-2729495			90.06
Caus_Gam3	Cinachyrella australiensis sponge	1.908089	27258	8843	257	N/A	51.95	83.33	c__Gammaproteobacteria	356	451	270	74	373	4	0	0	0	77.97	0.83	50	Medium	Bacteria	Proteobacteria	Gammaproteobacteria	Pseudomonadales	Pseudohongiellaceae			87.98
Caus_Gam4	Cinachyrella australiensis sponge	1.240477	25084	6992	205	N/A	51.95	66.67	c__Gammaproteobacteria	119	544	284	144	395	5	0	0	0	71.13	0.9	0	Medium	Bacteria	Proteobacteria	Gammaproteobacteria	Porisulfidales	Porisulfidaceae	Porisulfidus		74.03
Caus_Gam5	Cinachyrella australiensis sponge	1.569402	21934	8122	230	N/A	51.95	71.43	c__Gammaproteobacteria	119	544	284	120	423	1	0	0	0	73.97	0.35	0	Medium	Bacteria	Proteobacteria	Gammaproteobacteria	Porisulfidales	Porisulfidaceae			85.46
Caus_Gam6	Cinachyrella australiensis sponge	1.80189	23918	9335	242	N/A	51.95	82.14	p__Proteobacteria	1493	261	164	36	224	1	0	0	0	85.01	0.61	0	Medium	Bacteria	Proteobacteria	Gammaproteobacteria	UBA10353	UBA5680			83.39
Caus_Gam7	Cinachyrella australiensis sponge	1.540315	25640	6768	250	N/A	51.95	67.86	p__Proteobacteria	1493	261	164	40	219	2	0	0	0	82.28	1.22	50	Medium	Bacteria	Proteobacteria	Gammaproteobacteria	UBA10353	UBA5680			78.59
Candidatus Nitrosoglobus terrae	Soil	2.011873	2011873	2011873	1	N/A	42.30	92.86	c__Gammaproteobacteria	119	544	284	37	507	0	0	0	0	91.22	0	0	High	Bacteria	Proteobacteria	Gammaproteobacteria	Nitrosococcales	Nitrosococcaceae	Nitrosoglobus	Nitrosoglobus terrae	99.03
Csing_1	Coelocarteria singaporensis sponge	1.577625	32593	7936	226	N/A	67.19	73.81	p__Proteobacteria	1495	261	164	77	183	1	0	0	0	65.47	0.61	100	Medium	Bacteria	Proteobacteria	Gammaproteobacteria	AqS2	AqS2			78.63
Csing_2	Coelocarteria singaporensis sponge	1.36251	23178	6278	230	N/A	66.84	72.62	p__Proteobacteria	1495	261	164	88	173	0	0	0	0	58.12	0	0	Medium	Bacteria	Proteobacteria	Gammaproteobacteria	AqS2	AqS2			65.16
Csing_3	Coelocarteria singaporensis sponge	1.445416	43295	5729	248	N/A	66.31	76.19	p__Proteobacteria	1495	261	164	91	169	1	0	0	0	57.04	0.61	100	Medium	Bacteria	Proteobacteria	Gammaproteobacteria	AqS2	AqS2			69.19
Csing_4	Coelocarteria singaporensis sponge	1.079194	19955	7309	200	N/A	68.44	54.76	p__Proteobacteria	1495	261	164	142	118	1	0	0	0	39.35	0.61	0	Low	Bacteria	Proteobacteria	Gammaproteobacteria	AqS2	AqS2			47.66
Csing_5	Coelocarteria singaporensis sponge	1.15745	43295	6763	181	N/A	68.43	75.00	p__Proteobacteria	1495	261	164	94	166	1	0	0	0	55.82	0.61	100	Medium	Bacteria	Proteobacteria	Gammaproteobacteria	AqS2	AqS2			67.96
Csing_6	Coelocarteria singaporensis sponge	1.36604	23178	6278	231	N/A	66.82	72.62	p__Proteobacteria	1495	261	164	88	173	0	0	0	0	58.12	0	0	Medium	Bacteria	Proteobacteria	Gammaproteobacteria	AqS2	AqS2			65.16
Csing_7	Coelocarteria singaporensis sponge	0.981716	19955	5928	179	N/A	68.24	69.05	p__Proteobacteria	1495	261	164	92	161	8	0	0	0	54.76	1.93	25	Medium	Bacteria	Proteobacteria	Gammaproteobacteria	AqS2	AqS2			65.12
ImetM1_1	Iophon methanophila sponge M1	0.187208	7514	4053	46	3.398065243	30.00	5.95	k__Bacteria	5449	104	58	92	12	0	0	0	0	15.67	0	0	Low	Bacteria	SAR324	SAR324					12.54
ImetM1_12	Iophon methanophila sponge M1	2.596775	65579	23690	151	10.10422107	39.64	83.33	o__Cytophagales	47	454	336	28	423	3	0	0	0	93.15	0.45	33.33	High	Bacteria	Bacteroidota	Bacteroidia	Cytophagales	Cyclobacteriaceae			96.98
ImetM1_2	Iophon methanophila sponge M1	0.31615	23722	5574	59	16.3321566	33.69	2.38	root	5656	56	24	56	0	0	0	0	0	0	0	0	Low
ImetM1_3	Iophon methanophila sponge M1	1.926468	95751	26808	109	151.6265756	37.48	91.67	c__Gammaproteobacteria	112	581	290	24	554	3	0	0	0	94.55	0.46	33.33	High	Bacteria	Proteobacteria	Gammaproteobacteria	Methylococcales	Methylomonadaceae	QPIN01	QPIN01 sp003666325	96.87
ImetM1_4	Iophon methanophila sponge M1	1.191695	67294	20029	84	55.69805032	39.19	85.71	p__Proteobacteria	1495	242	151	12	230	0	0	0	0	95.34	0	0	High	Bacteria	Proteobacteria	Gammaproteobacteria	PS1	Thioglobaceae	GCF1875585		94.07
ImetM1_5	Iophon methanophila sponge M1	1.565802	183594	76474	30	57.56997676	39.43	89.29	c__Gammaproteobacteria	119	544	284	50	494	0	0	0	0	87.35	0	0	Medium	Bacteria	Proteobacteria	Gammaproteobacteria	UBA4486	UBA4486			97.64
ImetM1_6	Iophon methanophila sponge M1	0.013601	13601	13601	1	82.383628	47.58	0.00	root	5656	56	24	56	0	0	0	0	0	0	0	0	Low
ImetM1_7	Iophon methanophila sponge M1	1.462222	88203	29538	75	6.812993392	46.43	85.71	c__Alphaproteobacteria	564	349	230	6	340	3	0	0	0	98.12	0.91	66.67	High	Bacteria	Proteobacteria	Alphaproteobacteria	Parvibaculales	RS24			98.08
ImetM1_8	Iophon methanophila sponge M1	1.705744	69701	22502	106	23.2306684	43.89	91.67	c__Gammaproteobacteria	112	581	290	23	550	8	0	0	0	95.69	1.72	0	High	Bacteria	Proteobacteria	Gammaproteobacteria	Methylococcales	Cycloclasticaceae	Cycloclasticus	Cycloclasticus sp002101225	98.35
ImetM1_9	Iophon methanophila sponge M2	1.561861	193090	63178	51	30.45829964	59.06	83.33	p__Proteobacteria	1495	261	164	28	232	1	0	0	0	85.58	0.61	100	Medium	Bacteria	Proteobacteria	Gammaproteobacteria	AqS2	AqS2			89.92
ImetM2_1_0	Iophon methanophila sponge M2	1.468583	346782	234996	9	11.97930243	46.44	86.90	c__Alphaproteobacteria	564	349	230	6	343	0	0	0	0	98.12	0	0	High	Bacteria	Proteobacteria	Alphaproteobacteria	Parvibaculales	RS24			99.07
ImetM2_1_1	Iophon methanophila sponge M2	1.604696	193347	48614	59	51.73854242	58.71	83.33	p__Proteobacteria	1495	261	164	31	229	1	0	0	0	84.36	0.61	100	Medium	Bacteria	Proteobacteria	Gammaproteobacteria	AqS2	AqS2			88.29
ImetM2_1_10	Iophon methanophila sponge M2	0.892043	14924	4635	189	2.955556004	30.64	40.48	k__Bacteria	2993	143	89	73	69	1	0	0	0	45.46	1.12	0	Low	Bacteria	Spirochaetota	Leptospirae	Turneriellales				41.23
ImetM2_1_11	Iophon methanophila sponge M2	0.999764	14596	4784	202	3.43284472	44.79	40.48	k__Bacteria	2921	152	93	69	82	1	0	0	0	61.33	0.1	0	Medium	Bacteria	Proteobacteria	Alphaproteobacteria					54.58
ImetM2_1_12	Iophon methanophila sponge M2	0.736671	14448	4859	150	7.192020317	28.70	39.29	k__Bacteria	138	338	246	183	153	2	0	0	0	43.87	0.42	100	Low	Bacteria	SAR324	SAR324	XYD2-FULL-50-16				37.06
ImetM2_1_13	Iophon methanophila sponge M2	0.807764	13308	4666	176	2.763808779	41.26	34.52	p__Proteobacteria	1487	261	164	150	110	1	0	0	0	37.25	0.61	100	Low	Bacteria	Proteobacteria	Gammaproteobacteria	Pseudomonadales	HTCC2089			45.1
ImetM2_1_2	Iophon methanophila sponge M2	1.561523	183708	75284	30	112.2615834	39.41	89.29	c__Gammaproteobacteria	119	544	284	50	493	1	0	0	0	87.35	0.03	100	Medium	Bacteria	Proteobacteria	Gammaproteobacteria	UBA4486	UBA4486			97.64
ImetM2_1_3	Iophon methanophila sponge M2	2.406617	87790	16092	228	169.1135504	36.52	91.67	c__Gammaproteobacteria	112	581	290	25	539	17	0	0	0	94.18	1.99	11.76	High	Bacteria	Proteobacteria	Gammaproteobacteria	Methylococcales	Methylomonadaceae	QPIN01	QPIN01 sp003666325	97.64
ImetM2_1_4	Iophon methanophila sponge M2	1.655227	86587	20652	114	33.95712533	43.97	91.67	c__Gammaproteobacteria	112	581	290	26	553	2	0	0	0	94.83	0.34	0	High	Bacteria	Proteobacteria	Gammaproteobacteria	Methylococcales	Cycloclasticaceae	Cycloclasticus	Cycloclasticus sp002101225	97.52
ImetM2_1_5	Iophon methanophila sponge M2	2.494927	62648	17780	189	26.37121232	39.65	84.52	o__Cytophagales	47	454	336	30	420	4	0	0	0	92.56	0.6	50	High	Bacteria	Bacteroidota	Bacteroidia	Cytophagales	Cyclobacteriaceae			95.44
ImetM2_1_6	Iophon methanophila sponge M2	1.126163	51434	14254	100	118.6707461	39.35	80.95	p__Proteobacteria	1495	242	151	19	221	2	0	0	0	90.21	0.79	100	High	Bacteria	Proteobacteria	Gammaproteobacteria	PS1	Thioglobaceae	GCF1875585		93.25
ImetM2_1_8	Iophon methanophila sponge M2	3.612716	19645	5148	703	3.443552244	39.97	46.43	o__Cytophagales	47	454	336	164	282	8	0	0	0	64.42	1.65	50	Medium	Bacteria	Bacteroidota	Bacteroidia	Cytophagales	Cyclobacteriaceae			46.69
Rod101_1	Rhopaloeides odarabile sponge	4.704944	54596	15482	398	10.6411107	68.46	80.95	k__Bacteria	2258	188	117	11	173	4	0	0	0	91.45	2.74	0	High	Bacteria	Acidobacteriota	Thermoanaerobaculia	UBA5704	QQVD01			89.94
Rod101_2	Rhopaloeides odarabile sponge	2.896606	32619	10315	346	8.478668162	67.14	67.86	k__Bacteria	901	171	117	23	145	2	1	0	0	85.19	2.56	40	Medium	Bacteria	Actinobacteriota	Acidimicrobiia	Acidimicrobiales	TK06			80.67
Rod102_3	Rhopaloeides odarabile sponge	2.599715	22799	5196	506	5.898311465	58.04	60.71	k__Bacteria	924	163	110	51	105	7	0	0	0	63.94	2.73	57.14	Medium	Bacteria	Chloroflexota	Anaerolineae	SBR1031	A4b	UBA6055		62.76
Rod103_0	Rhopaloeides odarabile sponge	2.724569	88705	18214	158	15.16884073	67.46	58.33	k__Bacteria	2993	147	91	54	83	9	1	0	0	63.19	12.09	8.33	Low	Bacteria	Gemmatimonadota	Gemmatimonadetes	SG8-23	UBA6960	Bin94		60.4
Rod104_10	Rhopaloeides odarabile sponge	0.031328	20015	20015	2	16.87875307	66.34	22.62	k__Bacteria	2993	147	91	116	31	0	0	0	0	5.43	0	0	Low	Bacteria	Gemmatimonadota	Gemmatimonadetes	SG8-23	UBA6960	Bin94		14.07
Rod11_0	Rhopaloeides odarabile sponge	4.817318	88702	24861	275	12.73792576	68.42	83.33	k__Bacteria	2258	188	117	14	172	2	0	0	0	88.89	1.71	0	Medium	Bacteria	Acidobacteriota	Thermoanaerobaculia	UBA5704	QQVD01			89.64
Rod111_1	Rhopaloeides odarabile sponge	1.968663	20795	5367	371	6.831472726	66.56	57.14	k__Bacteria	901	171	117	49	120	2	0	0	0	65.1	0.64	50	Medium	Bacteria	Actinobacteriota	Acidimicrobiia	Acidimicrobiales	TK06			63.75
Rod112_1	Rhopaloeides odarabile sponge	1.805583	15440	4581	394	5.828020614	67.18	32.14	k__Bacteria	2258	188	117	115	72	1	0	0	0	31.06	0.85	100	Low	Bacteria	Acidobacteriota	Thermoanaerobaculia	UBA5704	QQVD01			31.49
Rod119_0	Rhopaloeides odarabile sponge	0.634129	18237	5065	127	6.318556551	67.57	15.48	k__Bacteria	5449	104	58	81	22	1	0	0	0	25.86	1.72	0	Low	Bacteria	Gemmatimonadota	Gemmatimonadetes	SG8-23	UBA6960	Bin94		24.21
Rod12_2	Rhopaloeides odarabile sponge	1.728516	13949	4564	367	6.30731615	68.99	39.29	k__Bacteria	901	171	117	89	76	6	0	0	0	44.23	4.37	16.67	Low	Bacteria	Actinobacteriota	Acidimicrobiia	Acidimicrobiales	Bin134			45.4
Rod121_0	Rhopaloeides odarabile sponge	4.314413	44215	11082	461	9.5684926	68.36	77.38	k__Bacteria	2258	188	117	25	153	10	0	0	0	81.2	0.6	10	Medium	Bacteria	Acidobacteriota	Thermoanaerobaculia	UBA5704	QQVD01			82.38
Rod122_0	Rhopaloeides odarabile sponge	3.41673	42550	11187	362	12.16528999	67.52	77.38	k__Bacteria	2993	147	91	16	125	6	0	0	0	83.52	3.49	0	Medium	Bacteria	Gemmatimonadota	Gemmatimonadetes	SG8-23	UBA6960	Bin94		82.24
Rod13_5	Rhopaloeides odarabile sponge	0.951628	10067	4210	220	5.497342941	63.98	30.95	k__Bacteria	924	151	101	101	49	1	0	0	0	34.16	0.99	0	Low	Bacteria	Chloroflexota	Dehalococcoidia	Bin125	Bin125	Bin125		34.01
Rod14_0	Rhopaloeides odarabile sponge	1.684334	24961	6601	273	9.433320648	66.23	48.81	k__Bacteria	901	171	117	59	99	12	1	0	0	67.3	7.79	33.33	Medium	Bacteria	Actinobacteriota	Acidimicrobiia	Acidimicrobiales	Bin134	Bin134		59.58
Rod14_4	Rhopaloeides odarabile sponge	0.049836	15250	12981	4	12.87486524	63.71	28.57	k__Bacteria	901	171	117	123	48	0	0	0	0	9.83	0	0	Low	Bacteria	Actinobacteriota	Acidimicrobiia	Acidimicrobiales	Bin134	Bin134		20.56
Rod21_0	Rhopaloeides odarabile sponge	2.596131	54537	16322	204	8.840750999	63.00	71.43	k__Bacteria	924	151	101	25	124	2	0	0	0	78.27	1.19	100	Medium	Bacteria	Chloroflexota	Dehalococcoidia	UBA3495	UBA3495	Bin87		75.46
Rod21_9	Rhopaloeides odarabile sponge	1.17289	17362	8159	150	7.428558364	67.48	26.19	k__Bacteria	2993	147	91	83	64	0	0	0	0	35.88	0	0	Low	Bacteria	Gemmatimonadota	Gemmatimonadetes	SG8-23	UBA6960	Bin94		29.23
Rod22_0	Rhopaloeides odarabile sponge	2.203536	37583	4602	437	6.537397748	59.28	17.86	k__Bacteria	5449	104	58	86	17	1	0	0	0	29.31	1.72	0	Low	Bacteria	Chloroflexota	Anaerolineae	Caldilineales	Caldilineaceae	Bin5		19.23
Rod22_3	Rhopaloeides odarabile sponge	1.350691	13580	4506	290	6.243289995	69.10	42.86	k__Bacteria	901	171	117	95	76	0	0	0	0	39.34	0	0	Low	Bacteria	Actinobacteriota	Acidimicrobiia	Acidimicrobiales	Bin134			40.65
Rod23_2	Rhopaloeides odarabile sponge	0.754546	14290	4268	172	5.397832744	65.33	21.43	k__Bacteria	924	161	108	123	35	3	0	0	0	22.14	0.56	0	Low	Bacteria	Chloroflexota	UBA11872	UBA11872	UBA11872	UBA11872		23.37
Rod31_3	Rhopaloeides odarabile sponge	1.062501	14700	4236	246	6.093313288	61.10	39.29	k__Bacteria	2258	188	117	121	65	2	0	0	0	29.03	0.12	100	Low	Bacteria	Acidobacteriota	Acidobacteriae	20CM-2-55-15				26.03
Rod31_7	Rhopaloeides odarabile sponge	0.890086	9798	4479	203	5.864484287	65.59	28.57	k__Bacteria	924	161	108	99	60	2	0	0	0	31.88	1.08	50	Low	Bacteria	Chloroflexota	UBA11872	UBA11872	UBA11872	UBA11872		37.32
Rod31_9	Rhopaloeides odarabile sponge	0.535206	8279	3906	138	4.852031205	57.84	28.57	k__Bacteria	924	163	110	121	41	1	0	0	0	19.3	0.91	100	Low	Bacteria	Chloroflexota	Anaerolineae	SBR1031	A4b	UBA6055		22.16
Rod324_0	Rhopaloeides odarabile sponge	1.951884	32777	6218	333	8.261157854	68.95	45.24	k__Bacteria	901	171	117	95	72	4	0	0	0	40.31	2.42	25	Low	Bacteria	Actinobacteriota	Acidimicrobiia	Acidimicrobiales	UBA11606			41.92
Rod41_0	Rhopaloeides odarabile sponge	2.396001	15449	5122	482	6.322874133	67.92	26.19	k__Bacteria	2258	188	117	111	75	2	0	0	0	42.12	1.03	50	Low	Bacteria	Acidobacteriota	Thermoanaerobaculia	UBA5704	QQVD01			40.38
Rod41_1	Rhopaloeides odarabile sponge	1.003964	14498	4060	235	5.615525214	61.13	28.57	k__Bacteria	2258	188	117	113	71	4	0	0	0	31.88	0.74	50	Low	Bacteria	Acidobacteriota	Acidobacteriae					30.93
Rod42_0	Rhopaloeides odarabile sponge	3.284834	14399	4479	713	6.240129901	64.46	51.19	k__Bacteria	2993	147	91	73	65	9	0	0	0	44.89	4.8	22.22	Low	Bacteria	Gemmatimonadota	Gemmatimonadetes	SG8-23	UBA6960	Bin94		45
Rod42_2	Rhopaloeides odarabile sponge	0.875996	11140	4070	210	5.286010967	65.70	30.95	k__Bacteria	924	151	101	107	42	2	0	0	0	21.66	1.16	0	Low	Bacteria	Chloroflexota	UBA11872	UBA11872	UBA11872	UBA11872		26.19
Rod51_1	Rhopaloeides odarabile sponge	1.417529	12636	4261	328	5.942098891	57.98	34.52	k__Bacteria	433	265	177	168	95	2	0	0	0	36.19	0.85	50	Low	Bacteria	Bacteroidota	Rhodothermia	Rhodothermales	Bin80			29.11
Rod52_1	Rhopaloeides odarabile sponge	0.515641	7495	3838	131	5.268167363	68.45	25.00	k__Bacteria	901	171	117	139	31	1	0	0	0	11.27	0.85	100	Low	Bacteria	Actinobacteriota	Acidimicrobiia	Acidimicrobiales	UBA11606			18.73
Rod53_0	Rhopaloeides odarabile sponge	0.691505	14525	3846	174	5.935661573	62.02	23.81	k__Bacteria	2258	188	117	137	51	0	0	0	0	21.88	0	0	Low	Bacteria	Acidobacteriota	Acidobacteriae	20CM-2-55-15				20.14
Rod53_1	Rhopaloeides odarabile sponge	1.864816	11036	3762	468	6.051006052	66.13	27.38	k__Bacteria	2258	188	117	131	50	7	0	0	0	18.65	4.32	0	Low	Bacteria	Gemmatimonadota	Gemmatimonadetes	SG8-23	UBA6960	Bin94		23.1
Rod532_6	Rhopaloeides odarabile sponge	0.46783	7767	3742	118	5.371679293	65.67	10.71	k__Bacteria	5449	103	57	85	18	0	0	0	0	16.24	0	0	Low	Bacteria	Chloroflexota	UBA11872	UBA11872	UBA11872			16.43
Rod61_0	Rhopaloeides odarabile sponge	3.366992	15753	4726	707	7.879273986	66.14	60.71	k__Bacteria	2993	147	91	47	94	6	0	0	0	59.63	3.6	0	Medium	Bacteria	Gemmatimonadota	Gemmatimonadetes	SG8-23	UBA6960	Bin94		55.52
Rod71_1	Rhopaloeides odarabile sponge	3.709939	22684	6380	626	8.263748494	65.57	66.67	k__Bacteria	2993	147	91	23	121	3	0	0	0	78.96	3.3	33.33	Medium	Bacteria	Gemmatimonadota	Gemmatimonadetes	SG8-23	UBA6960	Bin94		71.17
Rod71_6	Rhopaloeides odarabile sponge	0.773936	8822	4148	185	5.611252276	69.31	28.57	k__Bacteria	901	171	117	130	41	0	0	0	0	21.92	0	0	Low	Bacteria	Actinobacteriota	Acidimicrobiia	Acidimicrobiales	Bin134			21.27
Rod734_0	Rhopaloeides odarabile sponge	1.891911	71647	4112	435	6.656400416	62.01	41.67	k__Bacteria	924	161	108	84	70	7	0	0	0	45.99	6.02	0	Low	Bacteria	Chloroflexota	UBA11872	UBA11872	UBA11872			46.27
Rod81_3	Rhopaloeides odarabile sponge	0.891916	12457	4393	201	6.721929128	63.66	22.62	k__Bacteria	901	171	117	112	58	1	0	0	0	27.35	0.85	0	Low	Bacteria	Actinobacteriota	Acidimicrobiia	Acidimicrobiales	Bin134	Bin134		24.72
Rod82_12	Rhopaloeides odarabile sponge	0.098034	13339	11503	9	7.961262518	69.29	23.81	k__Bacteria	901	171	117	137	34	0	0	0	0	7.58	0	0	Low	Bacteria	Actinobacteriota	Acidimicrobiia	Acidimicrobiales	UBA11606			11.96
Rod83_2	Rhopaloeides odarabile sponge	2.458758	17982	4795	502	7.20472449	69.10	40.48	k__Bacteria	901	171	117	85	78	6	2	0	0	44.5	7.69	16.67	Low	Bacteria	Actinobacteriota	Acidimicrobiia	Acidimicrobiales	UBA11606			46.88
Rod84_3	Rhopaloeides odarabile sponge	1.95879	13470	4969	401	6.945666697	67.47	28.57	k__Bacteria	2993	147	91	92	52	3	0	0	0	43.66	2.75	0	Low	Bacteria	Gemmatimonadota	Gemmatimonadetes	SG8-23	UBA6960	Bin94		32.06
Rod91_1	Rhopaloeides odarabile sponge	2.297238	12248	4888	483	6.156280978	58.89	36.90	k__Bacteria	924	163	110	84	79	0	0	0	0	46.11	0	0	Low	Bacteria	Chloroflexota	Anaerolineae	SBR1031	A4b	UBA6055		45.63
Rod9117_0	Rhopaloeides odarabile sponge	2.343017	17472	5972	417	8.447599578	69.50	33.33	k__Bacteria	901	171	117	100	63	8	0	0	0	50.62	6.41	0	Medium	Bacteria	Actinobacteriota	Acidimicrobiia	Acidimicrobiales	Bin134			33.81
Rod92_3	Rhopaloeides odarabile sponge	1.334241	12070	4500	286	5.595357643	66.96	50.00	k__Bacteria	901	171	117	87	84	0	0	0	0	39.14	0	0	Low	Bacteria	Actinobacteriota	Acidimicrobiia	Acidimicrobiales	TK06			40.54
Rod93_3	Rhopaloeides odarabile sponge	0.447179	25974	18209	25	9.757550975	69.75	39.29	k__Bacteria	901	171	117	106	65	0	0	0	0	23.62	0	0	Low	Bacteria	Actinobacteriota	Acidimicrobiia	Acidimicrobiales	Bin134			34.09
Rod93_5	Rhopaloeides odarabile sponge	0.045702	22089	15880	3	12.32267146	64.97	28.57	k__Bacteria	2993	147	91	99	48	0	0	0	0	7.63	0	0	Low	Bacteria	Gemmatimonadota	Gemmatimonadetes	SG8-23	UBA6960	Bin94		19.76
Rod94_1	Rhopaloeides odarabile sponge	1.982256	44470	15462	134	12.22749201	66.72	30.95	k__Bacteria	5449	104	58	81	23	0	0	0	0	34.48	0	0	Low	Bacteria	Gemmatimonadota	Gemmatimonadetes	SG8-23	UBA6960	Bin94		29.88
Rod94_6	Rhopaloeides odarabile sponge	0.224774	22026	8472	28	7.206798525	64.85	33.33	k__Bacteria	924	151	101	100	51	0	0	0	0	17.6	0	0	Low	Bacteria	Chloroflexota	UBA11872	UBA11872	UBA11872	UBA11872		26.29
Rod95_13	Rhopaloeides odarabile sponge	1.771138	16169	4502	381	8.435544373	67.68	33.33	k__Bacteria	2993	147	91	105	40	2	0	0	0	30.28	1.16	0	Low	Bacteria	Gemmatimonadota	Gemmatimonadetes	SG8-23	UBA6960			24.25
Rod95_5	Rhopaloeides odarabile sponge	1.64407	21527	5503	305	6.691903198	65.87	29.76	k__Bacteria	924	161	108	100	57	4	0	0	0	42.17	3.7	25	Low	Bacteria	Chloroflexota	UBA11872	UBA11872	UBA11872			37.8
Rod95_9	Rhopaloeides odarabile sponge	1.116027	17386	4918	224	6.047259972	67.88	30.95	k__Bacteria	924	151	101	95	56	0	0	0	0	41.91	0	0	Low	Bacteria	Chloroflexota	UBA11872	UBA11872	UBA11872			34.68
Cartfol1_1_1	Carteriospongia foliascens sponge	3.181733	90096	25198	181	7.50	44.91	89.29	c__Alphaproteobacteria	468	388	250	36	350	2	0	0	0	90.31	0.53	50	High	Bacteria	Proteobacteria	Alphaproteobacteria	Rhodobacterales	Rhodobacteraceae	Bin36		94.56
Cartfol1_2_0	Carteriospongia foliascens sponge	3.273300	181656	85100	92	11.21	58.50	89.29	c__Gammaproteobacteria	356	451	270	69	378	4	0	0	0	79.61	0.52	0	Medium	Bacteria	Proteobacteria	Gammaproteobacteria	Pseudomonadales	HTCC2089			93.51
Cartfol1_2_2	Carteriospongia foliascens sponge	3.536382	123924	35354	162	8.05	66.95	82.14	c__Gammaproteobacteria	119	544	284	45	483	15	0	0	1	90.87	5.49	4	Medium	Bacteria	Proteobacteria	Gammaproteobacteria	HK1	HK1			93.08
Cartfol1_2_3	Carteriospongia foliascens sponge	4.042400	70055	13851	386	6.66	61.51	85.71	f__Rhodobacteraceae	84	568	330	59	490	19	0	0	0	88.21	3.08	15.79	Medium	Bacteria	Proteobacteria	Alphaproteobacteria	Rhodobacterales	Rhodobacteraceae	Rhodobacter		86.27
Cartfol1_2_9	Carteriospongia foliascens sponge	1.888683	15436	5460	360	3.15	56.97	76.19	c__Gammaproteobacteria	119	544	284	202	336	6	0	0	0	61.47	1.18	0	Medium	Bacteria	Proteobacteria	Gammaproteobacteria	UBA4486				65.69
Cartfol1_3_0	Carteriospongia foliascens sponge	3.708725	143362	43469	139	10.36	45.07	82.14	k__Bacteria	433	265	177	10	253	2	0	0	0	94.92	0.62	50	High	Bacteria	Bacteroidota	Rhodothermia	Rhodothermales	Bin80	Bin80		94.23
Cartfol1_3_1	Carteriospongia foliascens sponge	3.357876	78701	23095	220	10.51	42.71	79.76	k__Bacteria	433	274	183	16	254	4	0	0	0	92.35	1.91	25	High	Bacteria	Bacteroidota	Rhodothermia	Rhodothermales	Bin80	Bin80		95.24
Cartfol2_1_1	Carteriospongia foliascens sponge	2.010120	36630	12569	197	10.17	61.45	80.95	p__Cyanobacteria	129	472	368	44	426	2	0	0	0	88.86	0.36	50	Medium	Bacteria	Cyanobacteria	Cyanobacteriia	PCC-6307	Cyanobiaceae	Synechococcus		89.23
Cartfol2_2_0	Carteriospongia foliascens sponge	2.299074	130407	28129	120	8.18	48.72	88.10	c__Gammaproteobacteria	112	581	290	45	529	7	0	0	0	90.5	1.31	28.57	High	Bacteria	Proteobacteria	Gammaproteobacteria					92.26
Cartfol2_2_1	Carteriospongia foliascens sponge	3.697423	70612	21504	241	19.43	43.96	80.95	k__Bacteria	433	265	177	13	246	6	0	0	0	93.22	2.2	33.33	High	Bacteria	Bacteroidota	Rhodothermia	Rhodothermales	Bin80	Bin80		92.5
Cartfol2_2_2	Carteriospongia foliascens sponge	2.059962	56855	12386	217	10.65	64.00	79.76	c__Gammaproteobacteria	119	544	284	153	381	10	0	0	0	65.89	3.17	20	Medium	Bacteria	Proteobacteria	Gammaproteobacteria	GCA-2729495	GCA-2729495			78.15
Cartfol2_2_4	Carteriospongia foliascens sponge	2.412199	30943	7982	349	4.98	50.99	80.95	p__Proteobacteria	1493	261	164	27	227	7	0	0	0	88.21	2	28.57	Medium	Bacteria	Proteobacteria	Gammaproteobacteria	UBA10353	LS-SOB			84.27
Cartfol2_2_6	Carteriospongia foliascens sponge	1.857657	17711	5962	325	3.59	57.53	48.81	k__Bacteria	901	171	117	67	102	2	0	0	0	62.72	1.71	0	Medium	Bacteria	Actinobacteriota	Acidimicrobiia	Acidimicrobiales	UBA11606			58.81
Cartfol2_2_7	Carteriospongia foliascens sponge	1.384065	16403	4596	302	3.28	59.35	38.10	c__Alphaproteobacteria	468	388	250	212	171	5	0	0	0	42.44	0.91	60	Low	Bacteria	Proteobacteria	Alphaproteobacteria	Rhodobacterales	Rhodobacteraceae	Bin36		45.89
Cartfol2_3_1	Carteriospongia foliascens sponge	2.817030	21059	6379	473	4.12	60.86	67.86	c__Alphaproteobacteria	468	388	250	77	305	6	0	0	0	77.31	1.26	50	Medium	Bacteria	Proteobacteria	Alphaproteobacteria	Rhodobacterales	Rhodobacteraceae	Rhodobacter		78.1
Cartfol2_3_2	Carteriospongia foliascens sponge	2.062015	17591	5542	392	3.75	56.77	57.14	c__Gammaproteobacteria	356	451	270	206	243	2	0	0	0	52.76	0.39	100	Medium	Bacteria	Proteobacteria	Gammaproteobacteria	Pseudomonadales	HTCC2089			58.02
Cartfol2_4_0	Carteriospongia foliascens sponge	2.263189	36350	4297	507	4.00	63.46	46.43	c__Gammaproteobacteria	119	544	284	368	166	10	0	0	0	29.08	1.56	10	Low	Bacteria	Proteobacteria	Gammaproteobacteria	HK1	HK1			34.07
CCyA_1_0	Cinachyrella sp. sponge A	2.060302	168082	41456	68	6.97	49.86	82.14	c__Gammaproteobacteria	1097	270	172	19	250	1	0	0	0	90.02	0.58	0	High	Bacteria	Proteobacteria	Gammaproteobacteria					93.19
CCyA_1_1	Cinachyrella sp. sponge A	3.636165	148336	24007	250	6.39	67.21	91.67	c__Gammaproteobacteria	119	544	284	70	438	30	6	0	0	83.08	11.24	64.58	Low	Bacteria	Proteobacteria	Gammaproteobacteria	HK1	HK1			84.05
CCyA_1_14	Cinachyrella sp. sponge A	1.718793	19039	5497	328	1.56	61.74	65.48	c__Gammaproteobacteria	356	451	270	187	225	38	1	0	0	56.24	9.54	80.49	Medium	Bacteria	Proteobacteria	Gammaproteobacteria	Pseudomonadales	UBA5862			53.59
CCyA_1_4	Cinachyrella sp. sponge A	3.130135	103711	38447	133	2.87	55.04	71.43	k__Bacteria	901	171	117	12	156	3	0	0	0	91.45	2.14	0	High	Bacteria	Actinobacteriota	Acidimicrobiia	UBA5794	Bin76			89.13
CCyA_1_7	Cinachyrella sp. sponge A	1.330982	44022	12629	135	1.13	55.36	72.62	k__Bacteria	2258	190	119	28	161	1	0	0	0	84.35	0.84	0	Medium	Bacteria	Desulfobacterota	UBA1144					79.66
CCyA_16_0	Cinachyrella sp. sponge A	0.864828	135960	25831	63	8.38	60.59	35.71	p__Proteobacteria	1495	261	164	196	57	8	0	0	0	16.95	3.81	87.5	Low	Bacteria	Proteobacteria	Gammaproteobacteria	AqS2	AqS2	AqS2		22.88
CCyA_2_12	Cinachyrella sp. sponge A	0.611817	41691	18100	49	3.45	69.01	25.00	o__Rhodospirillales	63	336	201	278	58	0	0	0	0	18.93	0	0	Low	Bacteria	Proteobacteria	Alphaproteobacteria	UBA7887				18.08
CCyA_2_2	Cinachyrella sp. sponge A	4.328992	113611	16557	374	21.44	61.61	76.19	c__Alphaproteobacteria	468	388	250	60	283	38	5	2	0	83.04	13.86	81.54	Low	Bacteria	Proteobacteria	Alphaproteobacteria	Rhodobacterales				76.27
CCyA_2_27	Cinachyrella sp. sponge A	0.878210	21923	7494	130	3.43	73.19	33.33	k__Bacteria	5449	104	58	67	37	0	0	0	0	43.26	0	0	Low	Bacteria	Proteobacteria	Alphaproteobacteria	UBA7887				35.63
CCyA_2_3	Cinachyrella sp. sponge A	3.077525	97120	15925	264	2.36	67.90	78.57	p__Proteobacteria	1495	261	164	39	219	3	0	0	0	84.92	1.83	33.33	Medium	Bacteria	Proteobacteria	Gammaproteobacteria	AqS2	AqS2			81.25
CCyA_2_5	Cinachyrella sp. sponge A	2.011822	66912	18534	151	4.06	56.19	79.76	c__Alphaproteobacteria	564	349	230	22	322	5	0	0	0	93.46	1.78	60	High	Bacteria	Proteobacteria	Alphaproteobacteria	Parvibaculales	RS24	Micropelagos		92.08
CCyA_3_0	Cinachyrella sp. sponge A	0.620206	142754	64652	20	10.34	61.53	15.48	k__Bacteria	5449	104	58	82	22	0	0	0	0	29.31	0	0	Low	Bacteria	Proteobacteria	Gammaproteobacteria	AqS2	AqS2			23.69
CCyA_3_39	Cinachyrella sp. sponge A	0.406984	31747	15969	32	8.07	63.68	36.90	p__Proteobacteria	1495	261	164	180	72	9	0	0	0	22.01	4.88	100	Low	Bacteria	Proteobacteria	Gammaproteobacteria	AqS2	AqS2	AqS2		26.55
CCyA_597_1	Cinachyrella sp. sponge A	3.545818	68263	18631	289	2.11	61.65	48.81	c__Gammaproteobacteria	356	451	270	125	312	9	5	0	0	76.03	4.31	66.67	Medium	Bacteria	Proteobacteria	Gammaproteobacteria	Pseudomonadales	HTCC2089	Bin55		67.5
CCyA_597_27	Cinachyrella sp. sponge A	0.902835	46084	22945	69	4.91	65.12	63.10	c__Gammaproteobacteria	119	544	284	231	311	2	0	0	0	50.58	0.29	100	Medium	Bacteria	Proteobacteria	Gammaproteobacteria	Porisulfidales	Porisulfidaceae			65.36
CCyA_597_4	Cinachyrella sp. sponge A	1.099352	40594	12285	123	2.20	62.50	40.48	c__Gammaproteobacteria	112	581	290	286	291	4	0	0	0	48.03	0.62	75	Low	Bacteria	Proteobacteria	Gammaproteobacteria	UBA4575	UBA4575			46.55
CCyA_597_5	Cinachyrella sp. sponge A	1.801376	119751	41683	69	5.74	61.27	26.19	k__Bacteria	5449	104	58	77	26	0	0	0	1	37.93	6.9	0	Low	Bacteria	Proteobacteria	Gammaproteobacteria	Pseudomonadales	HTCC2089			25.4
CCyA_597_8	Cinachyrella sp. sponge A	0.995060	104475	40139	36	6.12	63.51	23.81	k__Bacteria	5449	104	58	83	21	0	0	0	0	27.59	0	0	Low	Bacteria	Proteobacteria	Gammaproteobacteria	Pseudomonadales	HTCC2089	Bin55		31.09
CCyB_1_1	Cinachyrella sp. sponge B	2.086870	186188	52915	60	8.13	49.88	82.14	c__Gammaproteobacteria	1097	270	172	19	249	2	0	0	0	90.02	0.63	50	High	Bacteria	Proteobacteria	Gammaproteobacteria					93.23
CCyB_1_2	Cinachyrella sp. sponge B	3.172857	126193	48361	114	3.84	55.06	71.43	k__Bacteria	901	171	117	12	156	3	0	0	0	91.45	2.14	0	High	Bacteria	Actinobacteriota	Acidimicrobiia	UBA5794	Bin76			88.77
CCyB_1_4	Cinachyrella sp. sponge B	1.373295	54748	18750	115	1.20	55.26	73.81	k__Bacteria	2258	190	119	17	171	2	0	0	0	90.9	0.89	0	High	Bacteria	Desulfobacterota	UBA1144					87.2
CCyB_103_22	Cinachyrella sp. sponge B	0.457944	60664	31272	16	3.39	64.80	17.86	c__Gammaproteobacteria	119	544	284	418	86	40	0	0	0	20.24	4.9	32.5	Low	Bacteria	Proteobacteria	Gammaproteobacteria	Porisulfidales	Porisulfidaceae			15.77
CCyB_104_4	Cinachyrella sp. sponge B	2.241868	101274	16462	201	3.16	61.52	35.71	c__Gammaproteobacteria	899	312	185	195	82	35	0	0	0	43.6	14.59	45.71	Low	Bacteria	Proteobacteria	Gammaproteobacteria	Pseudomonadales	HTCC2089	Bin55		20.12
CCyB_2_1	Cinachyrella sp. sponge B	3.364642	199624	61799	119	7.56	67.49	92.86	c__Gammaproteobacteria	119	544	284	57	477	9	1	0	0	85.58	2.76	8.33	Medium	Bacteria	Proteobacteria	Gammaproteobacteria	HK1	HK1			91.53
CCyB_2_4	Cinachyrella sp. sponge B	1.711251	48370	8566	228	4.18	55.42	51.19	c__Alphaproteobacteria	564	349	230	157	177	15	0	0	0	50.06	5.54	93.33	Medium	Bacteria	Proteobacteria	Alphaproteobacteria	Parvibaculales	RS24	Micropelagos		47.1
CCyB_3_2	Cinachyrella sp. sponge B	3.454961	80875	15219	337	2.50	67.33	75.00	p__Proteobacteria	1495	261	164	52	193	16	0	0	0	79.58	5.93	18.75	Medium	Bacteria	Proteobacteria	Gammaproteobacteria	AqS2	AqS2			70.77
CCyB_3_3	Cinachyrella sp. sponge B	1.576144	52769	7026	249	1.68	71.36	42.86	o__Rhodospirillales	63	336	201	162	174	0	0	0	0	48.73	0	0	Low	Bacteria	Proteobacteria	Alphaproteobacteria	UBA7887				48.37
CCyB_4_0	Cinachyrella sp. sponge B	4.428651	210111	32822	269	18.16	62.15	76.19	c__Alphaproteobacteria	468	388	250	49	303	31	5	0	0	86.18	9.89	78.26	Medium	Bacteria	Proteobacteria	Alphaproteobacteria	Rhodobacterales				75.32
CCyB_402_0	Cinachyrella sp. sponge B	0.980971	46481	10138	117	3.20	64.45	32.14	c__Gammaproteobacteria	356	451	270	352	99	0	0	0	0	17.26	0	0	Low	Bacteria	Proteobacteria	Gammaproteobacteria	Pseudomonadales	HTCC2089			38.85
CCyB_41_2	Cinachyrella sp. sponge B	1.156692	98379	42905	51	3.91	62.86	35.71	c__Gammaproteobacteria	356	451	270	320	118	13	0	0	0	23.75	1.79	61.54	Low	Bacteria	Proteobacteria	Gammaproteobacteria	Pseudomonadales	HTCC2089			29.37
CCyB_501_11	Cinachyrella sp. sponge B	0.043865	15302	12077	4	5.32	64.62	17.86	p__Proteobacteria	1495	261	164	220	41	0	0	0	0	7.51	0	0	Low	Bacteria	Proteobacteria	Gammaproteobacteria	AqS2	AqS2	AqS2		15.2
CCyB_502_2	Cinachyrella sp. sponge B	0.592594	39005	16421	53	3.12	61.30	28.57	c__Gammaproteobacteria	119	544	284	404	129	10	1	0	0	24.2	3.05	84.62	Low	Bacteria	Proteobacteria	Gammaproteobacteria	Porisulfidales	Porisulfidaceae			24.25
CCyB_502_83	Cinachyrella sp. sponge B	0.432477	58611	19654	23	5.69	62.51	21.43	k__Bacteria	5449	104	58	87	17	0	0	0	0	17.01	0	0	Low	Bacteria	Proteobacteria	Gammaproteobacteria	AqS2	AqS2	AqS2		24.76
CCyB_503_52	Cinachyrella sp. sponge B	0.464066	40899	14318	35	3.62	65.27	23.81	k__Bacteria	5449	104	58	82	20	2	0	0	0	23.75	3.45	100	Low	Bacteria	Proteobacteria	Gammaproteobacteria	UBA4575	UBA4575			21.15
CCyC_1_1	Cinachyrella sp. sponge C	3.181985	109190	38988	137	2.53	55.05	71.43	k__Bacteria	901	171	117	13	155	3	0	0	0	90.6	2.14	0	High	Bacteria	Actinobacteriota	Acidimicrobiia	UBA5794	Bin76			89.46
CCyC_1_2	Cinachyrella sp. sponge C	2.042912	96906	33451	87	4.22	49.86	82.14	c__Gammaproteobacteria	1097	270	172	19	250	1	0	0	0	90.02	0.58	0	High	Bacteria	Proteobacteria	Gammaproteobacteria					93.23
CCyC_2_1	Cinachyrella sp. sponge C	5.359156	151832	24430	370	22.70	61.70	82.14	c__Alphaproteobacteria	468	388	250	41	320	23	4	0	0	88.82	6.64	82.86	Medium	Bacteria	Proteobacteria	Alphaproteobacteria	Rhodobacterales				83.1
CCyC_2_3	Cinachyrella sp. sponge C	3.502694	78822	19267	283	4.81	67.33	89.29	c__Gammaproteobacteria	119	544	284	66	441	33	3	1	0	84.43	10.63	58.33	Low	Bacteria	Proteobacteria	Gammaproteobacteria	HK1	HK1			87.64
CCyC_2_4	Cinachyrella sp. sponge C	2.055541	68805	16552	166	3.23	71.59	77.38	o__Rhodospirillales	63	336	201	50	286	0	0	0	0	82.16	0	0	Medium	Bacteria	Proteobacteria	Alphaproteobacteria	UBA7887				79.5
CCyC_2_6	Cinachyrella sp. sponge C	1.709124	43620	8585	234	1.74	56.65	70.24	c__Alphaproteobacteria	564	349	230	102	239	8	0	0	0	71	2.2	87.5	Medium	Bacteria	Proteobacteria	Alphaproteobacteria	Parvibaculales	RS24	Micropelagos		66.96
CCyC_2_7	Cinachyrella sp. sponge C	1.811136	24639	5867	327	0.96	68.38	57.14	p__Proteobacteria	1495	261	164	125	136	0	0	0	0	47.5	0	0	Low	Bacteria	Proteobacteria	Gammaproteobacteria	AqS2	AqS2			47.84
CCyC_2_8	Cinachyrella sp. sponge C	0.918053	21292	4383	205	1.12	62.66	28.57	c__Gammaproteobacteria	263	506	232	353	149	4	0	0	0	28.11	0.31	75	Low	Bacteria	Proteobacteria	Gammaproteobacteria	Pseudomonadales	UBA5862			30.73
CCyC_245_9	Cinachyrella sp. sponge C	0.469317	65119	26625	20	3.18	65.12	21.43	c__Gammaproteobacteria	119	544	284	399	123	22	0	0	0	24.57	5.12	31.82	Low	Bacteria	Proteobacteria	Gammaproteobacteria	UBA4575	UBA4575			23.97
CCyC_3_0	Cinachyrella sp. sponge C	4.186428	254977	76480	141	4.55	62.59	64.29	c__Gammaproteobacteria	356	451	270	76	334	38	1	0	2	83.9	10.23	24.59	Low	Bacteria	Proteobacteria	Gammaproteobacteria	Pseudomonadales	HTCC2089	Bin55		69.94
CCyC_493_26	Cinachyrella sp. sponge C	0.448465	42290	12958	46	3.85	64.92	21.43	c__Gammaproteobacteria	119	544	284	407	134	3	0	0	0	25.2	0.44	66.67	Low	Bacteria	Proteobacteria	Gammaproteobacteria	UBA4575	UBA4575			29.27
CCyC_494_3	Cinachyrella sp. sponge C	0.721873	30513	12546	73	2.05	62.36	23.81	k__Bacteria	5449	104	58	80	21	3	0	0	0	34.48	3.45	100	Low	Bacteria	Proteobacteria	Gammaproteobacteria	UBA2770				21.23
Cosmat1_1_1	Coscinoderma mathewsi sponge 1	1.847342	31747	7687	276	4.15	44.30	60.71	c__Alphaproteobacteria	468	388	250	135	246	7	0	0	0	61.68	1.51	71.43	Medium	Bacteria	Proteobacteria	Alphaproteobacteria	Rhodobacterales	Rhodobacteraceae	Bin36		64.76
Cosmat1_14_0	Coscinoderma mathewsi sponge 1	2.010281	115996	51212	46	17.27	66.93	32.14	k__Bacteria	901	171	117	92	71	8	0	0	0	56.79	6.84	50	Medium	Bacteria	Actinobacteriota	Acidimicrobiia	UBA5794	SZUA-232			42.36
Cosmat1_15_0	Coscinoderma mathewsi sponge 1	1.000743	54285	16816	65	11.57	67.28	22.62	k__Bacteria	5449	104	58	83	20	1	0	0	0	29.31	1.72	100	Low	Bacteria	Actinobacteriota	Acidimicrobiia	UBA5794	SZUA-232			24.58
Cosmat1_2_10	Coscinoderma mathewsi sponge 1	0.723878	8582	3897	179	2.67	60.44	16.67	k__Bacteria	924	163	110	131	32	0	0	0	0	17.1	0	0	Low	Bacteria	Chloroflexota	Anaerolineae	SBR1031	A4b	UBA6055		17.52
Cosmat1_2_2	Coscinoderma mathewsi sponge 1	3.739879	55151	5978	634	8.65	45.55	63.10	k__Bacteria	2921	142	87	28	112	2	0	0	0	75.79	2.3	0	Medium	Bacteria	Planctomycetota	Planctomycetes	Pirellulales	UBA1268	UBA1268		64.13
Cosmat1_2_3	Coscinoderma mathewsi sponge 1	2.393855	52334	12378	237	4.64	46.70	85.71	c__Gammaproteobacteria	356	451	270	84	361	6	0	0	0	74.96	1.54	33.33	Medium	Bacteria	Proteobacteria	Gammaproteobacteria	Pseudomonadales	HTCC2089	Bin55		90.58
Cosmat1_2_5	Coscinoderma mathewsi sponge 1	2.949380	31499	5644	535	3.56	62.51	75.00	k__Bacteria	2258	188	117	43	139	5	1	0	0	73.02	3.47	25	Medium	Bacteria	Acidobacteriota	Acidobacteriae					69.33
Cosmat1_2_6	Coscinoderma mathewsi sponge 1	2.442897	29302	6673	385	3.60	61.48	59.52	k__Bacteria	2921	142	87	41	101	0	0	0	0	63.78	0	0	Medium	Bacteria	Planctomycetota	Planctomycetes	Pirellulales	UBA1268			60.34
Cosmat1_2_7	Coscinoderma mathewsi sponge 1	1.287220	16328	4465	284	4.59	67.26	41.67	k__Bacteria	901	171	117	100	70	1	0	0	0	34.74	0.43	0	Low	Bacteria	Actinobacteriota	Acidimicrobiia	Acidimicrobiales	TK06			32.3
Cosmat1_2_9	Coscinoderma mathewsi sponge 1	0.539901	12625	4445	120	3.06	50.93	29.76	k__Bacteria	2258	190	119	111	79	0	0	0	0	43.45	0	0	Low	Bacteria	Desulfobacterota	UBA1144					35.6
Cosmat1_3_1	Coscinoderma mathewsi sponge 1	2.522001	397756	180429	23	135.32	56.68	83.33	k__Bacteria	2258	181	110	4	168	9	0	0	0	97.73	4.09	0	High	Bacteria	Nitrospirota	Nitrospiria	Nitrospirales	UBA8639	Bin75		89.72
Cosmat1_3_2	Coscinoderma mathewsi sponge 1	2.670208	241515	72690	53	13.99	65.01	91.67	c__Gammaproteobacteria	119	544	284	107	427	9	1	0	0	75.42	2.96	8.33	Medium	Bacteria	Proteobacteria	Gammaproteobacteria	GCA-2729495	GCA-2729495			92.5
Cosmat1_3_26	Coscinoderma mathewsi sponge 1	3.182759	27967	10472	374	4.27	58.82	41.67	k__Bacteria	2258	190	119	101	87	2	0	0	0	53.1	1.26	0	Medium	Bacteria	Desulfobacterota	Binatia	Bin18	Bin18	Bin18		49.58
Cosmat1_3_3	Coscinoderma mathewsi sponge 1	2.294459	148372	35447	71	7.78	67.39	69.05	c__Alphaproteobacteria	564	349	230	125	224	0	0	0	0	56.09	0	0	Medium	Bacteria	Proteobacteria	Alphaproteobacteria	Bin65	Bin65	Bin65		61.92
Cosmat1_3_4	Coscinoderma mathewsi sponge 1	5.704276	145769	41394	317	26.70	59.90	72.62	k__Bacteria	924	163	110	5	143	14	1	0	0	95.91	10.25	58.82	Low	Bacteria	Chloroflexota	Anaerolineae	Caldilineales	Caldilineaceae	Bin5		80.77
Cosmat1_3_43	Coscinoderma mathewsi sponge 1	0.439834	18562	10646	59	4.10	54.64	40.48	k__Bacteria	2258	190	119	116	74	0	0	0	0	21.59	0	0	Low	Bacteria	Desulfobacterota	Binatia	Bin18	Bin18	Bin18		28.29
Cosmat1_3_51	Coscinoderma mathewsi sponge 1	0.634414	16430	6431	108	42.06	65.93	28.57	p__Cyanobacteria	129	472	368	295	175	2	0	0	0	37.91	0.54	100	Low	Bacteria	Cyanobacteria	Cyanobacteriia	PCC-6307	Cyanobiaceae	Vulcanococcus		39.72
Cosmat1_367_0	Coscinoderma mathewsi sponge 1	1.195320	28218	5914	205	9.42	66.09	27.38	k__Bacteria	901	171	117	113	51	6	1	0	0	30.29	3.59	100	Low	Bacteria	Actinobacteriota	Acidimicrobiia	UBA5794	SZUA-232			25.67
Cosmat1_4_5	Coscinoderma mathewsi sponge 1	0.303780	58935	31694	13	15.07	65.72	34.52	k__Bacteria	901	171	117	127	44	0	0	0	0	14.1	0	0	Low	Bacteria	Actinobacteriota	Acidimicrobiia	UBA5794	SZUA-232			22.66
Cosmat1_472_1	Coscinoderma mathewsi sponge 1	4.190262	3871852	3871852	4	666.81	68.48	82.14	k__Bacteria	2258	188	117	7	179	2	0	0	0	94.87	1.71	0	High	Bacteria	Acidobacteriota	Thermoanaerobaculia	UBA5704	QQVD01			92.54
Cosmat1_473_6	Coscinoderma mathewsi sponge 1	4.471751	710395	363742	18	54.74	68.11	82.14	k__Bacteria	2258	188	117	9	177	2	0	0	0	93.16	1.71	0	High	Bacteria	Acidobacteriota	Thermoanaerobaculia	UBA5704	QQVD01			90.93
Cosmat1_474_35	Coscinoderma mathewsi sponge 1	0.822595	86937	39650	27	8.60	67.16	22.62	k__Bacteria	5449	104	58	87	17	0	0	0	0	25.86	0	0	Low	Bacteria	Actinobacteriota	Acidimicrobiia	UBA5794	SZUA-232			27.46
Cosmat1_474_84	Coscinoderma mathewsi sponge 1	0.602359	40278	14588	47	24.20	61.14	23.81	p__Cyanobacteria	129	472	368	332	130	7	3	0	0	31.02	2.99	43.75	Low	Bacteria	Cyanobacteria	Cyanobacteriia	PCC-6307	Cyanobiaceae	Synechococcus		24.78
Cosmat1_5_15	Coscinoderma mathewsi sponge 1	0.233300	47636	38038	7	17.26	68.07	23.81	k__Bacteria	901	171	117	140	31	0	0	0	0	6.84	0	0	Low	Bacteria	Actinobacteriota	Acidimicrobiia	UBA5794	SZUA-232	SZUA-232		16.53
Cosmat1_6_2	Coscinoderma mathewsi sponge 1	5.124305	118741	5442	931	7.07	59.45	51.19	k__Bacteria	2258	190	119	87	92	11	0	0	0	54.29	6.46	0	Medium	Bacteria	Desulfobacterota	Binatia	Bin18	Bin18			45.58
Cosmat1_6_3	Coscinoderma mathewsi sponge 1	2.653792	63795	10782	343	6.51	67.27	45.24	c__Alphaproteobacteria	564	349	230	183	142	24	0	0	0	48.33	9.2	0	Low	Bacteria	Proteobacteria	Alphaproteobacteria	Bin65	Bin65			36.23
Cosmat1_7_12	Coscinoderma mathewsi sponge 1	0.447680	15849	4312	102	3.05	60.38	19.05	c__Gammaproteobacteria	112	581	290	430	147	4	0	0	0	28.25	0.86	25	Low	Bacteria	Proteobacteria	Gammaproteobacteria	Porisulfidales	Porisulfidaceae	Porisulfidus		18.73
Cosmat1_7_6	Coscinoderma mathewsi sponge 1	5.828006	26644	6626	963	5.24	69.55	57.14	k__Bacteria	2258	188	117	58	124	6	0	0	0	69.72	4.7	0	Medium	Bacteria	Acidobacteriota	Vicinamibacteria	Vicinamibacterales	UBA8438			56.55
Cosmat1_8_4	Coscinoderma mathewsi sponge 1	2.535591	39175	3947	579	3.91	65.57	33.33	k__Bacteria	5449	104	58	78	24	2	0	0	0	31.11	3.45	0	Low	Bacteria	Proteobacteria	Alphaproteobacteria	Thalassobaculales	Nisaeaceae	Bin52		22.5
Cosmat2_1_1	Coscinoderma mathewsi sponge 2	3.289236	202171	74713	86	12.88	66.60	75.00	k__Bacteria	901	171	117	5	163	3	0	0	0	96.15	2.14	0	High	Bacteria	Actinobacteriota	Acidimicrobiia	UBA5794	SZUA-232			91.65
Cosmat2_1_2	Coscinoderma mathewsi sponge 2	2.575902	179193	29356	117	9.36	46.66	85.71	c__Gammaproteobacteria	356	451	270	79	360	12	0	0	0	76.38	2.23	33.33	Medium	Bacteria	Proteobacteria	Gammaproteobacteria	Pseudomonadales	HTCC2089	Bin55		91.87
Cosmat2_2_1	Coscinoderma mathewsi sponge 2	3.464874	126462	20820	266	7.87	61.39	75.00	k__Bacteria	2921	142	87	6	134	2	0	0	0	94.19	2.3	50	High	Bacteria	Planctomycetota	Planctomycetes	Pirellulales	UBA1268			82.46
Cosmat2_3_3	Coscinoderma mathewsi sponge 2	3.764754	41920	8463	525	5.18	67.07	65.48	c__Alphaproteobacteria	564	349	230	74	262	13	0	0	0	77.62	4.45	15.38	Medium	Bacteria	Proteobacteria	Alphaproteobacteria	Bin65	Bin65	Bin65		73.13
Cosmat2_4_1	Coscinoderma mathewsi sponge 2	6.015851	245157	83791	197	22.65	59.70	77.38	k__Bacteria	924	163	110	1	159	3	0	0	0	99.09	2.73	66.67	High	Bacteria	Chloroflexota	Anaerolineae	Caldilineales	Caldilineaceae	Bin5		91.35
Cosmat2_4_11	Coscinoderma mathewsi sponge 2	2.880747	63968	19680	191	8.31	70.63	73.81	o__Rhodospirillales	63	336	201	36	295	5	0	0	0	88.06	1.26	60	Medium	Bacteria	Proteobacteria	Alphaproteobacteria	UBA828	UBA828			86.15
Cosmat2_4_2	Coscinoderma mathewsi sponge 2	2.427338	230904	86210	47	164.75	56.49	82.14	k__Bacteria	2258	181	110	5	172	4	0	0	0	96.82	2.95	0	High	Bacteria	Nitrospirota	Nitrospiria	Nitrospirales	UBA8639	Bin75		93.89
Cosmat2_4_28	Coscinoderma mathewsi sponge 2	2.771649	29430	5696	505	5.33	66.91	45.24	o__Rhodospirillales	63	336	201	155	166	15	0	0	0	58.49	2.83	53.33	Medium	Bacteria	Proteobacteria	Alphaproteobacteria	UBA828				46.09
Cosmat2_4_37	Coscinoderma mathewsi sponge 2	1.654147	22971	6495	282	5.12	63.90	42.86	k__Bacteria	5449	104	58	71	31	2	0	0	0	44.14	3.45	50	Low	Bacteria	Proteobacteria	Gammaproteobacteria	UBA6522	UBA6522			37.76
Cosmat2_4_48	Coscinoderma mathewsi sponge 2	3.113498	18012	5926	557	4.48	62.16	48.81	k__Bacteria	2258	190	119	68	113	9	0	0	0	67.12	5.54	22.22	Medium	Bacteria	Desulfobacterota	Binatia	Bin18	Bin18			56.75
Cosmat2_4_5	Coscinoderma mathewsi sponge 2	2.548910	87272	27148	158	20.65	44.23	76.19	c__Alphaproteobacteria	468	388	250	92	277	19	0	0	0	78.56	5.35	89.47	Medium	Bacteria	Proteobacteria	Alphaproteobacteria	Rhodobacterales	Rhodobacteraceae	Bin36		79.09
Cosmat2_4_7	Coscinoderma mathewsi sponge 2	2.277537	66736	12777	255	25.84	48.27	67.86	k__Bacteria	2921	142	87	15	127	0	0	0	0	83.84	0	0	Medium	Bacteria	Planctomycetota	Planctomycetes	Pirellulales	UBA1268	UBA1268	UBA1268 sp002694955	75.46
Cosmat2_4_70	Coscinoderma mathewsi sponge 2	0.202858	13371	3887	49	5.79	71.75	28.57	f__Micrococcaceae	39	457	218	375	79	3	0	0	0	10.06	0.11	100	Low	Bacteria	Actinobacteriota	Actinomycetia	Actinomycetales	Micrococcaceae	Micrococcus	Micrococcus luteus	20.16
Cosmat2_4_75	Coscinoderma mathewsi sponge 2	0.776449	12857	4052	183	4.49	66.79	26.19	p__Proteobacteria	2231	190	119	116	74	0	0	0	0	36	0	0	Low	Bacteria	Desulfobacterota	Binatia	UBA9968				38.12
Cosmat2_4_9	Coscinoderma mathewsi sponge 2	1.403508	65061	27825	78	7.36	60.32	78.57	c__Gammaproteobacteria	119	544	284	105	424	15	0	0	0	78.12	0.95	13.33	Medium	Bacteria	Proteobacteria	Gammaproteobacteria	Porisulfidales	Porisulfidaceae	Porisulfidus		81.29
Cosmat2_5_2	Coscinoderma mathewsi sponge 2	2.041996	113909	48628	136	20.74	65.77	48.81	k__Bacteria	5449	104	58	54	39	11	0	0	0	72.41	14.66	72.73	Low	Bacteria	Proteobacteria	Gammaproteobacteria	GCA-2729495	GCA-2729495			51.47
Cosmat2_533_1	Coscinoderma mathewsi sponge 2	0.956815	23756	4587	193	18.28	60.28	25.00	k__Bacteria	5449	103	58	84	16	3	0	0	0	27.59	5.17	100	Low	Bacteria	Cyanobacteria	Cyanobacteriia	PCC-6307	Cyanobiaceae	Synechococcus		17.66
Cosmat2_6_19	Coscinoderma mathewsi sponge 2	0.730537	34825	12395	64	27.40	62.64	21.43	k__Bacteria	5449	103	58	82	18	3	0	0	0	27.59	5.17	66.67	Low	Bacteria	Cyanobacteria	Cyanobacteriia	PCC-6307	Cyanobiaceae	Synechococcus		23.47
Cosmat2_7_27	Coscinoderma mathewsi sponge 2	0.605738	24526	10509	63	41.62	61.44	19.05	k__Bacteria	5449	103	58	76	27	0	0	0	0	32.92	0	0	Low	Bacteria	Cyanobacteria	Cyanobacteriia	PCC-6307	Cyanobiaceae	Synechococcus		26.13
Cosmat2_8_8	Coscinoderma mathewsi sponge 2	0.429620	11790	3827	106	3.55	67.47	21.43	k__Bacteria	901	171	117	129	42	0	0	0	0	16.99	0	0	Low	Bacteria	Actinobacteriota	Acidimicrobiia	Acidimicrobiales	TK06			20.83
Cosmat2_880_231	Coscinoderma mathewsi sponge 2	0.028284	15707	15707	2	68.13	62.96	22.62	p__Cyanobacteria	129	472	368	432	40	0	0	0	0	2.05	0	0	Low	Bacteria	Cyanobacteria	Cyanobacteriia	PCC-6307	Cyanobiaceae	Vulcanococcus		13.15
Cosmat2_9_2	Coscinoderma mathewsi sponge 2	1.206292	89802	4040	276	4.55	66.25	35.71	c__Gammaproteobacteria	356	451	270	326	122	3	0	0	0	25.95	0.86	33.33	Low	Bacteria	Proteobacteria	Gammaproteobacteria	Pseudomonadales	HTCC2089	Bin55		24.38
Cosmat2_9_35	Coscinoderma mathewsi sponge 2	0.475100	15616	4785	103	66.02	65.27	14.29	k__Bacteria	5449	103	58	82	20	1	0	0	0	31.61	1.72	100	Low	Bacteria	Cyanobacteria	Cyanobacteriia	PCC-6307	Cyanobiaceae	Vulcanococcus		21.39
Cosmat2_939_1	Coscinoderma mathewsi sponge 2	4.146979	2249023	2249023	19	253.71	68.50	82.14	k__Bacteria	2258	188	117	7	179	2	0	0	0	94.87	1.71	0	High	Bacteria	Acidobacteriota	Thermoanaerobaculia	UBA5704	QQVD01			92.54
Cosmat2_940_2	Coscinoderma mathewsi sponge 2	4.530287	373429	150712	65	45.18	68.12	82.14	k__Bacteria	2258	188	117	9	177	2	0	0	0	93.16	1.71	0	High	Bacteria	Acidobacteriota	Thermoanaerobaculia	UBA5704	QQVD01			90.65
Cosmat2_941_5	Coscinoderma mathewsi sponge 2	0.490492	70593	7878	67	79.27	60.04	36.90	p__Cyanobacteria	129	472	368	327	142	3	0	0	0	26.94	0.82	0	Low	Bacteria	Cyanobacteria	Cyanobacteriia	PCC-6307	Cyanobiaceae	Synechococcus		38.77
Cymcor2_1_0	Cymbastela coralliophila sponge	3.816331	203576	53217	121	71.78	54.25	83.33	p__Cyanobacteria	89	544	424	11	530	3	0	0	0	98	0.31	66.67	High	Bacteria	Cyanobacteria	Cyanobacteriia	PCC-7407	PCC-7407			92.4
Cymcor2_1_1	Cymbastela coralliophila sponge	2.603494	111570	35705	100	9.77	53.85	73.81	k__Bacteria	901	171	117	15	154	2	0	0	0	88.89	1.28	0	Medium	Bacteria	Actinobacteriota	Acidimicrobiia	Acidimicrobiales	Bin134			88.93
Cymcor2_1_2	Cymbastela coralliophila sponge	3.181784	49160	17604	267	7.19	63.19	89.29	c__Gammaproteobacteria	263	506	232	50	450	6	0	0	0	86.46	0.82	66.67	Medium	Bacteria	Proteobacteria	Gammaproteobacteria	Pseudomonadales	Halieaceae			92.3
Geopar1_1_1	Geodia parva sponge 1	1.402546	50772	13229	138	1.55	49.96	83.33	k__Bacteria	2258	190	119	20	166	4	0	0	0	86.5	2.27	75	Medium	Bacteria	Desulfobacterota	UBA1144	UBA2774				85.06
Geopar1_10_16	Geodia parva sponge 1	1.431266	10696	4231	327	1.37	64.12	17.86	k__Bacteria	5449	104	58	84	20	0	0	0	0	17.79	0	0	Low	Bacteria	Proteobacteria	Gammaproteobacteria	Pseudomonadales	HTCC2089			19.66
Geopar1_10_25	Geodia parva sponge 1	0.253399	9215	3601	66	0.79	54.84	20.24	k__Bacteria	2258	188	117	146	42	0	0	0	0	10.01	0	0	Low	Bacteria	Tectomicrobia	Entotheonellia	Entotheonellales				17.44
Geopar1_11_2	Geodia parva sponge 1	0.492709	21209	4154	114	1.33	62.21	17.86	k__Bacteria	2258	188	117	156	32	0	0	0	0	13.26	0	0	Low	Bacteria	Acidobacteriota	Bin61	Bin61	Bin61			19.38
Geopar1_12_1	Geodia parva sponge 1	4.086191	21669	4750	841	1.60	57.22	21.43	k__Bacteria	5449	103	57	80	21	2	0	0	0	29.74	3.51	0	Low	Bacteria	Chloroflexota	Dehalococcoidia	UBA3495	UBA3495			19.01
Geopar1_163_1	Geodia parva sponge 1	0.572207	12853	3906	138	1.47	61.00	17.86	k__Bacteria	924	151	101	113	34	4	0	0	0	14.4	2.97	0	Low	Bacteria	Chloroflexota	Dehalococcoidia	UBA1151				14.98
Geopar1_2_1	Geodia parva sponge 1	2.618362	57728	10711	300	1.62	46.80	89.29	p__Proteobacteria	2231	190	119	14	172	4	0	0	0	89.5	3.36	0	Medium	Bacteria	Proteobacteria	Gammaproteobacteria	UBA10353	UBA5680			85.65
Geopar1_2_3	Geodia parva sponge 1	1.758949	28195	6200	292	1.55	55.79	72.62	k__Bacteria	2258	181	110	28	139	13	1	0	0	80.72	8.23	6.25	Medium	Bacteria	Nitrospirota	Nitrospiria	Nitrospirales	UBA8639	Bin75		71.61
Geopar1_2_4	Geodia parva sponge 1	2.431845	24384	6951	381	1.06	61.88	73.81	f__Rhodobacteraceae	67	616	330	129	484	3	0	0	0	77.52	0.24	0	Medium	Bacteria	Proteobacteria	Alphaproteobacteria	Rhodobacterales	Rhodobacteraceae	Brevirhabdus		75.32
Geopar1_3_3	Geodia parva sponge 1	2.015830	19163	5242	395	0.92	60.13	54.76	k__Bacteria	2993	147	91	45	97	5	0	0	0	62.79	3.91	20	Medium	Bacteria	Latescibacterota	UBA2968	UBA8231	GCA-002724215	GCA-2724215		54.98
Geopar1_4_2	Geodia parva sponge 1	3.277014	22532	6046	575	0.84	51.16	73.81	k__Bacteria	2993	147	91	32	113	2	0	0	0	69.41	1.2	0	Medium	Bacteria	Latescibacterota	UBA2968	UBA2968				68.67
Geopar1_4_3	Geodia parva sponge 1	1.807621	21883	5386	344	1.28	67.34	58.33	k__Bacteria	2258	188	117	65	121	2	0	0	0	60.73	0.85	0	Medium	Bacteria	Acidobacteriota	Bin61	Bin61	Bin61	Bin61		58
Geopar1_4_5	Geodia parva sponge 1	1.372132	11600	4315	316	0.89	53.10	45.24	c__Gammaproteobacteria	67	481	276	264	196	20	1	0	0	44.26	5.13	0	Low	Bacteria	Proteobacteria	Gammaproteobacteria	Xanthomonadales	SZUA-36			38.49
Geopar1_5_4	Geodia parva sponge 1	2.572778	18206	5842	467	0.97	63.70	61.90	o__Rhodospirillales	63	336	201	86	245	5	0	0	0	72.7	1.36	20	Medium	Bacteria	Proteobacteria	Alphaproteobacteria	UBA7887	UBA7887			69.94
Geopar1_5_5	Geodia parva sponge 1	2.276280	17701	5196	450	0.89	67.21	50.00	o__Rhodospirillales	63	336	201	128	206	2	0	0	0	61.69	0.75	0	Medium	Bacteria	Proteobacteria	Alphaproteobacteria	UBA7887				59.98
Geopar1_6_1	Geodia parva sponge 1	3.656337	58229	11333	401	1.91	61.23	84.52	k__Bacteria	2258	188	117	7	181	0	0	0	0	95.25	0	0	High	Bacteria	Acidobacteriota	Acidobacteriae					91.07
Geopar1_6_13	Geodia parva sponge 1	1.905625	17231	5398	368	0.81	62.68	28.57	k__Bacteria	5449	104	58	82	22	0	0	0	0	34.48	0	0	Low	Bacteria	Tectomicrobia	Entotheonellia	Entotheonellales	Entotheonellaceae			32.72
Geopar1_6_15	Geodia parva sponge 1	1.141283	15258	4185	266	1.92	56.12	41.67	k__Bacteria	924	151	101	95	53	3	0	0	0	31.96	2.97	66.67	Low	Bacteria	Chloroflexota	Dehalococcoidia	SAR202	UBA11138	Bin90		33.65
Geopar1_6_17	Geodia parva sponge 1	1.314623	13868	4375	294	0.80	66.43	30.95	k__Bacteria	924	161	108	95	66	0	0	0	0	42.41	0	0	Low	Bacteria	Chloroflexota	UBA11872	UBA11872	UBA11872			38.83
Geopar1_6_21	Geodia parva sponge 1	0.801233	11867	4255	185	0.68	57.09	23.81	k__Bacteria	924	151	101	107	42	2	0	0	0	24	1.19	0	Low	Bacteria	Chloroflexota	FW602-bin22	FW602-bin22				28.39
Geopar1_6_28	Geodia parva sponge 1	0.488234	10444	4240	111	0.67	56.90	29.76	k__Bacteria	924	151	101	96	54	1	0	0	0	25.87	0.25	100	Low	Bacteria	Chloroflexota	Dehalococcoidia	UBA1151	Bin127	Bin127		28.85
Geopar1_6_34	Geodia parva sponge 1	0.590945	9388	4044	145	1.73	66.54	39.29	o__Rhodospirillales	63	336	201	239	94	3	0	0	0	21.71	0.23	0	Low	Bacteria	Proteobacteria	Alphaproteobacteria	UBA828	UBA828			30.58
Geopar1_6_43	Geodia parva sponge 1	0.185407	8025	3744	46	1.24	59.44	17.86	k__Bacteria	924	151	101	122	29	0	0	0	0	14.05	0	0	Low	Bacteria	Chloroflexota	Dehalococcoidia	UBA2985	UBA2985			18.89
Geopar1_6_8	Geodia parva sponge 1	3.144989	20521	4292	718	0.89	57.92	36.90	k__Bacteria	2258	188	117	98	79	11	0	0	0	51.3	8.55	9.09	Medium	Bacteria	Acidobacteriota	UBA6911	UBA6911	RPQK01			35.6
Geopar1_7_0	Geodia parva sponge 1	2.670609	59657	21386	171	3.18	62.79	61.90	k__Bacteria	924	151	101	18	130	3	0	0	0	87.77	1.65	33.33	Medium	Bacteria	Chloroflexota	Dehalococcoidia	UBA3495	UBA3495			83.31
Geopar1_7_1	Geodia parva sponge 1	2.179560	45770	10522	234	1.99	65.17	39.29	c__Gammaproteobacteria	356	451	270	188	263	0	0	0	0	60	0	0	Medium	Bacteria	Proteobacteria	Gammaproteobacteria	Pseudomonadales	HTCC2089	Bin55		61.01
Geopar1_7_122	Geodia parva sponge 1	0.601907	10271	4518	133	0.84	63.93	33.33	c__Deltaproteobacteria	83	247	155	190	55	2	0	0	0	17.23	0.06	100	Low	Bacteria	Desulfobacterota	Binatia	UBA9968				23.95
Geopar1_7_13	Geodia parva sponge 1	1.133518	21643	6666	184	2.52	47.64	21.43	k__Bacteria	2993	147	91	93	53	1	0	0	0	41.89	1.1	100	Low	Bacteria	Poribacteria	WGA-4E	WGA-4E	PCPOR2b	PCPOR2b		37.32
Geopar1_7_16	Geodia parva sponge 1	0.035308	20930	20930	2	2.10	63.46	30.95	c__Gammaproteobacteria	356	451	270	400	51	0	0	0	0	1.48	0	0	Low	Bacteria	Proteobacteria	Gammaproteobacteria	Pseudomonadales	HTCC2089			19.8
Geopar1_7_162	Geodia parva sponge 1	0.431372	9413	4022	103	0.78	61.40	21.43	k__Bacteria	924	151	101	122	29	0	0	0	0	14.81	0	0	Low	Bacteria	Chloroflexota	Dehalococcoidia	SAR202				17.34
Geopar1_7_2	Geodia parva sponge 1	1.862162	40898	11403	196	3.12	61.09	63.10	k__Bacteria	924	151	101	43	104	4	0	0	0	67.24	3.47	25	Medium	Bacteria	Chloroflexota	Dehalococcoidia	UBA3495	UBA3495	Bin87		63.1
Geopar1_7_3	Geodia parva sponge 1	1.922767	35638	10300	226	2.01	59.21	63.10	k__Bacteria	924	151	101	17	130	4	0	0	0	85.81	3.96	25	Medium	Bacteria	Chloroflexota	Dehalococcoidia	UBA3495	UBA3495	GCA-2707185		74.66
Geopar1_7_5	Geodia parva sponge 1	2.180162	32153	7873	311	1.05	57.83	59.52	k__Bacteria	924	151	101	35	114	2	0	0	0	70.46	1.98	50	Medium	Bacteria	Chloroflexota	Dehalococcoidia	UBA3495	UBA3495	Io17-Chloro-G2		68.17
Geopar1_7_8	Geodia parva sponge 1	2.218531	29401	8176	306	3.83	48.28	57.14	k__Bacteria	2993	143	89	59	83	1	0	0	0	56.51	1.12	0	Medium	Bacteria	Poribacteria	WGA-4E	WGA-4E	WGA-3G			56.05
Geopar1_8_1	Geodia parva sponge 1	0.947930	30270	5683	171	1.85	58.56	38.10	k__Bacteria	924	151	101	87	61	3	0	0	0	34.65	2.97	33.33	Low	Bacteria	Chloroflexota	Dehalococcoidia	UBA3495	UBA3495	Bin87		35.18
Geopar1_8_23	Geodia parva sponge 1	1.051485	14637	4363	237	0.92	68.48	27.38	k__Bacteria	5449	100	55	71	29	0	0	0	0	41.82	0	0	Low	Bacteria	Spirochaetota	Spirochaetia	Spirochaetales	Bin103	Bin103		28.06
Geopar1_8_3	Geodia parva sponge 1	2.739691	23538	5893	480	2.35	50.66	33.33	k__Bacteria	5449	103	57	77	26	0	0	0	0	37.16	0	0	Low	Bacteria	Poribacteria	WGA-4E	WGA-4E	PCPOR2b	PCPOR2b		26.13
Geopar1_8_78	Geodia parva sponge 1	1.527370	9548	4473	340	0.79	69.32	54.76	k__Bacteria	901	171	117	69	93	9	0	0	0	53.85	5.77	11.11	Medium	Bacteria	Actinobacteriota	Acidimicrobiia	Acidimicrobiales	UBA11606			46.23
Geopar1_846_3	Geodia parva sponge 1	1.015799	20444	5073	201	2.33	60.90	26.19	k__Bacteria	924	151	101	112	36	3	0	0	0	27.48	2.97	33.33	Low	Bacteria	Chloroflexota	Dehalococcoidia	UBA3495	UBA3495	Bin87		17.66
Geopar1_89_11	Geodia parva sponge 1	0.793565	10793	3784	202	0.84	59.96	23.81	k__Bacteria	924	151	101	108	40	3	0	0	0	22.89	1.65	0	Low	Bacteria	Chloroflexota	Dehalococcoidia	SAR202	UBA11138			20.85
Geopar1_897_13	Geodia parva sponge 1	0.737313	9097	3885	186	0.68	65.79	29.76	k__Bacteria	2258	188	117	132	56	0	0	0	0	25.72	0	0	Low	Bacteria	Proteobacteria	Gammaproteobacteria	HK1	HK1			26.57
Geopar1_9_0	Geodia parva sponge 1	1.781910	35029	4519	381	2.27	45.44	26.19	k__Bacteria	2993	147	91	110	35	1	0	0	1	21.97	5.49	0	Low	Bacteria	Poribacteria	WGA-4E	WGA-4E	WGA-3G			22.36
Geopar1_9_1	Geodia parva sponge 1	3.252245	30241	5141	633	1.78	60.91	34.52	k__Bacteria	924	151	101	85	55	11	0	0	0	42.46	9	9.09	Low	Bacteria	Chloroflexota	Dehalococcoidia	UBA3495	UBA3495			31.31
Geopar1_90_6	Geodia parva sponge 1	1.150574	17182	3876	281	1.20	59.38	27.38	k__Bacteria	924	161	108	112	48	1	0	0	0	23.13	0.31	0	Low	Bacteria	Chloroflexota	Dehalococcoidia	UBA1151				26.03
Geopar2_1_1	Geodia parva sponge 2	2.969355	21541	5212	579	2.12	49.56	53.57	k__Bacteria	2993	143	89	56	84	3	0	0	0	60.05	3.37	33.33	Medium	Bacteria	Poribacteria	WGA-4E	WGA-4E	PCPOR2b	PCPOR2b		58.83
Geopar2_1_2	Geodia parva sponge 2	3.511161	20272	5494	660	3.68	47.34	58.33	k__Bacteria	2993	143	89	49	87	6	1	0	0	63.55	6.95	0	Medium	Bacteria	Poribacteria	WGA-4E	WGA-4E	WGA-3G			59.23
Geopar2_1_3	Geodia parva sponge 2	1.920939	19924	4851	400	1.03	61.15	57.14	k__Bacteria	2258	188	117	65	122	1	0	0	0	60.26	0.43	100	Medium	Bacteria	Acidobacteriota	Acidobacteriae					61.94
Geopar2_1_4	Geodia parva sponge 2	1.278300	14731	5856	233	1.07	47.27	58.33	p__Proteobacteria	2231	190	119	89	101	0	0	0	0	54.39	0	0	Medium	Bacteria	Proteobacteria	Gammaproteobacteria	UBA10353	UBA5680			47.5
Geopar2_1_5	Geodia parva sponge 2	0.797872	10367	4163	186	0.97	67.22	28.57	k__Bacteria	2258	188	117	118	69	1	0	0	0	30.42	0.85	0	Low	Bacteria	Acidobacteriota	Bin61	Bin61	Bin61	Bin61		31.41
Geopar2_1_7	Geodia parva sponge 2	0.433455	8857	4310	100	0.83	49.68	16.67	k__Bacteria	5449	104	58	79	25	0	0	0	0	38.79	0	0	Low	Bacteria	Desulfobacterota	UBA1144					26.13
Geopar2_1_9	Geodia parva sponge 2	0.325991	7250	3842	81	0.78	55.29	17.86	k__Bacteria	2258	181	110	132	49	0	0	0	0	28.65	0	0	Low	Bacteria	Nitrospirota	Nitrospiria	Nitrospirales	UBA8639	Bin75		19.35
Geopar2_2_0	Geodia parva sponge 2	3.316261	54005	8790	437	1.78	62.32	69.05	k__Bacteria	924	151	101	8	142	1	0	0	0	94.72	0.99	0	High	Bacteria	Chloroflexota	Dehalococcoidia	UBA3495	UBA3495			84.15
Geopar2_2_2	Geodia parva sponge 2	2.212257	19044	4634	472	1.39	58.08	52.38	k__Bacteria	924	151	101	50	97	4	0	0	0	62.75	2.67	50	Medium	Bacteria	Chloroflexota	Dehalococcoidia	UBA3495	UBA3495			57.26
Geopar2_3_0	Geodia parva sponge 2	0.603271	28374	8278	79	2.19	60.05	41.67	k__Bacteria	924	151	101	99	52	0	0	0	0	26.24	0	0	Low	Bacteria	Chloroflexota	Dehalococcoidia	UBA3495	UBA3495	Bin87		30.58
Geopar2_4_0	Geodia parva sponge 2	1.343215	26012	9144	173	2.23	62.08	21.43	k__Bacteria	924	151	101	92	58	1	0	0	0	43.12	0.11	0	Low	Bacteria	Chloroflexota	Dehalococcoidia	UBA3495	UBA3495	Bin87		33.71
Geopar2_4_1	Geodia parva sponge 2	0.699197	14137	4501	151	1.62	58.94	26.19	k__Bacteria	924	151	101	106	42	3	0	0	0	30.25	2.97	66.67	Low	Bacteria	Chloroflexota	Dehalococcoidia	UBA3495	UBA3495	Bin87		20.14
Geopar2_475_3	Geodia parva sponge 2	0.970603	10359	3827	248	0.83	68.78	20.24	k__Bacteria	5449	98	53	77	20	1	0	0	0	20.82	0.94	100	Low	Bacteria	Spirochaetota	Spirochaetia	Spirochaetales	Bin103	Bin103		18.13
Hexded1_1_0	Hexadella dedritifera sponge 1	2.518729	57342	5023	485	5.21	45.00	51.19	p__Proteobacteria	1495	261	164	132	114	15	0	0	0	46.21	4.57	0	Low	Bacteria	Proteobacteria	Gammaproteobacteria	PS1	Thioglobaceae			40.89
Hexded2_1_1	Hexadella dedritifera sponge 1	2.696987	46127	7334	395	21.23	60.70	82.14	p__Proteobacteria	1495	261	164	57	195	8	1	0	0	73.38	4.5	54.55	Medium	Bacteria	Proteobacteria	Gammaproteobacteria	UBA10353	LS-SOB			73.85
Hexded2_2_1	Hexadella dedritifera sponge 1	1.650134	24659	7296	261	1.20	60.45	71.43	c__Gammaproteobacteria	119	544	284	193	348	3	0	0	0	59.04	0.59	0	Medium	Bacteria	Proteobacteria	Gammaproteobacteria	UBA4486				64.58
Hexded2_2_4	Hexadella dedritifera sponge 1	0.636724	13540	4373	141	0.92	38.88	29.76	p__Proteobacteria	1495	261	164	177	83	1	0	0	0	30.44	0.61	100	Low	Bacteria	Proteobacteria	Gammaproteobacteria	PS1	Thioglobaceae			30.14
Hexded2_2_5	Hexadella dedritifera sponge 1	1.103139	11949	5291	218	0.98	43.14	57.14	k__Bacteria	88	230	148	53	176	1	0	0	0	72.49	0.23	0	Medium	Bacteria	Verrucomicrobiota	Chlamydiia	Parachlamydiales	Simkaniaceae			66.43
Hymmet_1_0	Hymedesmia methanophila sponge 1	2.279916	228332	79878	63	20.21	47.37	88.10	p__Proteobacteria	1495	261	164	10	249	2	0	0	0	94.61	1.22	0	High	Bacteria	Proteobacteria	Gammaproteobacteria	UBA10353	LS-SOB	LS-SOB		95.83
Hymmet_1_1	Hymedesmia methanophila sponge 1	2.498868	207391	89216	92	178.97	37.56	92.86	c__Gammaproteobacteria	112	581	290	17	560	4	0	0	0	96.11	0.65	0	High	Bacteria	Proteobacteria	Gammaproteobacteria	Methylococcales	Methylomonadaceae	QPIN01	QPIN01 sp003666385	96.83
Hymmet_1_2	Hymedesmia methanophila sponge 1	2.166671	121499	29964	141	35.91	42.26	92.86	c__Gammaproteobacteria	112	581	290	41	534	6	0	0	0	92.75	0.78	0	High	Bacteria	Proteobacteria	Gammaproteobacteria	Methylococcales	Cycloclasticaceae	Cycloclasticus	Cycloclasticus sp002101205	96.67
Hymmet_1_3	Hymedesmia methanophila sponge 1	2.216895	66794	17016	165	6.49	39.46	88.10	c__Gammaproteobacteria	119	544	284	40	503	1	0	0	0	91.8	0.18	0	High	Bacteria	Proteobacteria	Gammaproteobacteria	GCA-001735895	GCA-001735895			95.52
Hymmet_1_5	Hymedesmia methanophila sponge 1	1.700481	34854	11967	163	3.43	39.79	86.90	c__Gammaproteobacteria	119	544	284	60	475	9	0	0	0	85.73	2.02	77.78	Medium	Bacteria	Proteobacteria	Gammaproteobacteria	UBA4486	UBA4486	SMWN01		88.55
Hymmet_1_8	Hymedesmia methanophila sponge 1	1.315142	16145	5174	259	2.41	52.17	78.57	c__Gammaproteobacteria	899	312	185	111	193	8	0	0	0	60.33	2.62	50	Medium	Bacteria	Proteobacteria	Gammaproteobacteria	Pseudomonadales	HTCC2089			63.31
Hymmet_2_13	Hymedesmia methanophila sponge 2	0.031505	9997	8400	4	21.96	40.06	22.62	p__Proteobacteria	1495	242	151	201	41	0	0	0	0	1.94	0	0	Low	Bacteria	Proteobacteria	Gammaproteobacteria	PS1	Thioglobaceae	GCF1875585		13.79
Ircram1_1_2	Ircinia ramosa sponge 1	3.339035	108136	33845	144	1.89	64.75	72.62	k__Bacteria	901	171	117	8	161	2	0	0	0	93.16	1.28	0	High	Bacteria	Actinobacteriota	Acidimicrobiia	Acidimicrobiales	Bin134	Bin134		89.07
Ircram1_2_0	Ircinia ramosa sponge 1	1.710651	210851	73551	52	2.21	53.48	71.43	k__Bacteria	901	171	117	7	162	2	0	0	0	94.02	1.28	0	High	Bacteria	Actinobacteriota	Acidimicrobiia	Acidimicrobiales	Bin134	Bin134		91.43
Ircram1_2_2	Ircinia ramosa sponge 1	3.633402	89033	26510	213	2.57	50.02	80.95	k__Bacteria	433	265	177	8	254	3	0	0	0	96.05	1.41	0	High	Bacteria	Bacteroidota	Rhodothermia	Rhodothermales	Bin80	Bin80		94.6
Ircram1_3_0	Ircinia ramosa sponge 1	3.566373	114318	45286	108	1.98	67.11	69.05	k__Bacteria	901	171	117	6	164	1	0	0	0	96.43	0.85	0	High	Bacteria	Actinobacteriota	Acidimicrobiia	Acidimicrobiales	TK06			89.54
Ircram1_4_4	Ircinia ramosa sponge 1	1.748920	31265	8217	214	0.90	70.62	59.52	k__Bacteria	901	171	117	60	107	4	0	0	0	62.3	2.21	25	Medium	Bacteria	Actinobacteriota	Acidimicrobiia	Acidimicrobiales	Bin134			60.85
Ircram1_4_5	Ircinia ramosa sponge 1	2.602264	25508	6120	449	1.10	67.69	63.10	k__Bacteria	2993	147	91	28	115	4	0	0	0	72.53	4.4	0	Medium	Bacteria	Gemmatimonadota	Gemmatimonadetes	SG8-23	UBA6960	Bin94		67.4
Ircram1_4_7	Ircinia ramosa sponge 1	1.928827	23095	5638	364	0.82	60.94	58.33	c__Gammaproteobacteria	356	451	270	199	249	3	0	0	0	50.73	0.49	0	Medium	Bacteria	Proteobacteria	Gammaproteobacteria	Pseudomonadales	Pseudohongiellaceae	UBA9145		53.35
Ircram1_4_8	Ircinia ramosa sponge 1	1.831382	18684	5596	341	0.81	61.28	39.29	k__Bacteria	901	171	117	98	70	3	0	0	0	46.58	2.14	0	Low	Bacteria	Actinobacteriota	Acidimicrobiia	Acidimicrobiales	UBA11606	UBA11606		35.62
Ircram1_5_1	Ircinia ramosa sponge 1	0.295322	75616	37252	8	4.26	68.82	32.14	k__Bacteria	901	171	117	122	45	4	0	0	0	17.95	3.42	100	Low	Bacteria	Actinobacteriota	Acidimicrobiia	Acidimicrobiales	UBA11606			20.63
Ircram1_5_48	Ircinia ramosa sponge 1	0.022390	13627	13627	2	4.39	67.77	17.86	k__Bacteria	901	171	117	141	30	0	0	0	0	5.27	0	0	Low	Bacteria	Gemmatimonadota	Gemmatimonadetes	SG8-23	UBA6960	BD2-11		21.09
Ircram1_6_13	Ircinia ramosa sponge 1	1.046460	6953	3675	281	0.62	69.28	28.57	k__Bacteria	2993	147	91	105	40	2	0	0	0	25.17	1.65	0	Low	Bacteria	Poribacteria	WGA-4E	WGA-4E	WGA-3G	WGA-3G		83.85
Ircram2_1_2	Ircinia ramosa sponge 2	6.238731	80845	21531	403	2.18	47.59	84.52	k__Bacteria	2993	143	89	6	133	3	1	0	0	95.34	5.62	0	Medium	Bacteria	Chloroflexota	Anaerolineae	SBR1031	A4b	UBA6055		89.13
Ircram2_1_3	Ircinia ramosa sponge 2	3.392091	52485	14166	314	1.32	59.80	76.19	k__Bacteria	924	163	110	11	149	3	0	0	0	91.82	2.73	0	High	Bacteria	Desulfobacterota	UBA1144					25.99
Ircram2_1_4	Ircinia ramosa sponge 2	0.527825	11924	4430	116	0.70	51.33	32.14	k__Bacteria	5449	104	58	77	27	0	0	0	0	27.66	0	0	Low	Bacteria	Actinobacteriota	Acidimicrobiia	Acidimicrobiales	Bin134	Bin134		14.8
Ircram2_14_8	Ircinia ramosa sponge 2	0.245903	47606	26631	11	1.89	62.57	19.05	k__Bacteria	901	171	117	139	32	0	0	0	0	7.52	0	0	Low	Bacteria	Acidobacteriota	Thermoanaerobaculia	UBA5704	QQVD01			92.46
Ircram2_2_1	Ircinia ramosa sponge 2	4.419272	558903	223959	37	2.62	68.35	83.33	k__Bacteria	2258	188	117	8	178	2	0	0	0	94.44	1.71	0	High	Bacteria	Actinobacteriota	Acidimicrobiia	UBA5794	SZUA-232			67.9
Ircram2_2_10	Ircinia ramosa sponge 2	1.671106	34142	7265	250	0.99	60.73	60.71	k__Bacteria	901	171	117	48	120	3	0	0	0	70.65	1.38	0	Medium	Bacteria	Chloroflexota	Dehalococcoidia	UBA2979	UBA2979			51.65
Ircram2_2_11	Ircinia ramosa sponge 2	1.717347	32807	7908	248	1.01	73.48	51.19	k__Bacteria	924	151	101	58	93	0	0	0	0	56.68	0	0	Medium	Bacteria	Proteobacteria	Gammaproteobacteria	UBA4486	UBA4486			54.09
Ircram2_2_13	Ircinia ramosa sponge 2	2.166128	15071	5527	407	0.81	57.89	42.86	c__Gammaproteobacteria	119	544	284	245	292	6	1	0	0	53.3	1.88	11.11	Medium	Bacteria	Actinobacteriota	Acidimicrobiia	UBA5794	Bin76	Bin76		15.34
Ircram2_2_14	Ircinia ramosa sponge 2	0.439148	14859	3890	108	0.66	64.32	22.62	k__Bacteria	901	171	117	136	35	0	0	0	0	15.55	0	0	Low	Bacteria	Proteobacteria	Gammaproteobacteria	Pseudomonadales	Pseudohongiellaceae	UBA9145		95
Ircram2_2_2	Ircinia ramosa sponge 2	3.497939	308407	95038	86	5.37	60.59	91.67	c__Gammaproteobacteria	356	451	270	31	419	1	0	0	0	90.62	0.01	0	High	Bacteria	Actinobacteriota	Acidimicrobiia	Acidimicrobiales	TK06			91.51
Ircram2_2_3	Ircinia ramosa sponge 2	3.324852	277551	135790	41	19.48	67.34	72.62	k__Bacteria	901	171	117	4	164	3	0	0	0	96.58	2.14	0	High	Bacteria	Proteobacteria	Gammaproteobacteria	Pseudomonadales	HTCC2089	UBA2168		95.63
Ircram2_2_4	Ircinia ramosa sponge 2	4.330831	222411	43876	148	2.53	64.12	86.90	c__Gammaproteobacteria	356	451	270	34	407	8	1	0	1	88.46	3.54	4.76	Medium	Bacteria	Acidobacteriota	Vicinamibacteria	Vicinamibacterales	UBA8438			91.41
Ircram2_2_8	Ircinia ramosa sponge 2	5.601008	75102	21753	329	1.29	69.53	88.10	k__Bacteria	2258	188	117	15	171	2	0	0	0	89.53	1.71	0	Medium	Bacteria	Gemmatimonadota	Gemmatimonadetes	SG8-23	UBA6960	Bin94		22.14
Ircram2_28_0	Ircinia ramosa sponge 2	0.695197	58478	22206	34	8.00	68.35	17.86	k__Bacteria	5449	104	58	88	16	0	0	0	0	24.14	0	0	Low	Bacteria	Gemmatimonadota	Gemmatimonadetes	SG8-23	UBA6960	BD2-11		27.24
Ircram2_29_0	Ircinia ramosa sponge 2	1.554310	45093	12781	121	5.85	67.88	22.62	k__Bacteria	5449	104	58	75	27	2	0	0	0	39.66	3.45	0	Low	Bacteria	Proteobacteria	Gammaproteobacteria	GCA-2729495	GCA-2729495			89.27
Ircram2_3_0	Ircinia ramosa sponge 2	3.416652	565191	319501	106	6.35	64.12	91.67	c__Gammaproteobacteria	119	544	284	91	422	30	1	0	0	79.57	7.31	0	Medium	Bacteria	Proteobacteria	Alphaproteobacteria	UBA828	UBA828			25.26
Ircram2_3_114	Ircinia ramosa sponge 2	0.967995	10687	4185	223	0.75	69.80	19.05	c__Alphaproteobacteria	564	349	230	263	85	1	0	0	0	26.81	0.43	100	Low	Bacteria	Chloroflexota	Anaerolineae	Caldilineales	Caldilineaceae	Bin5		63.91
Ircram2_3_13	Ircinia ramosa sponge 2	3.200370	50793	6944	497	0.88	59.35	60.71	k__Bacteria	924	163	110	41	121	1	0	0	0	68.61	0.91	0	Medium	Bacteria	Gemmatimonadota	Gemmatimonadetes					59.42
Ircram2_3_14	Ircinia ramosa sponge 2	2.276434	40854	10172	257	0.99	69.31	39.29	k__Bacteria	5449	104	58	54	50	0	0	0	0	72.76	0	0	Medium	Bacteria	Latescibacterota						93.04
Ircram2_3_2	Ircinia ramosa sponge 2	3.822473	226141	112392	68	1.79	62.36	84.52	k__Bacteria	2993	147	91	3	144	0	0	0	0	97.74	0	0	High	Bacteria	Proteobacteria	Alphaproteobacteria	Rhodobacterales	Rhodobacteraceae	Silicimonas		55.95
Ircram2_3_24	Ircinia ramosa sponge 2	1.990187	30202	16132	136	1.10	63.58	52.38	f__Rhodobacteraceae	67	617	330	318	298	1	0	0	0	46.87	0.06	0	Low	Bacteria	Proteobacteria	Gammaproteobacteria	UBA10353	LS-SOB			71.98
Ircram2_3_27	Ircinia ramosa sponge 2	2.044245	29136	6660	324	0.92	63.35	59.52	p__Proteobacteria	1495	261	164	70	189	2	0	0	0	67.56	0.27	50	Medium	Bacteria	Actinobacteriota	Acidimicrobiia	Acidimicrobiales	Bin134	Bin134		91.31
Ircram2_3_3	Ircinia ramosa sponge 2	1.674966	221686	100134	27	5.39	53.53	71.43	k__Bacteria	901	171	117	6	163	2	0	0	0	94.87	1.28	0	High	Bacteria	Proteobacteria	Alphaproteobacteria	Bin65	Bin65	Bin65		97.06
Ircram2_3_4	Ircinia ramosa sponge 2	4.254381	150891	58107	120	2.39	67.12	85.71	c__Alphaproteobacteria	564	349	230	5	340	4	0	0	0	98.7	1.52	50	High	Bacteria	Acidobacteriota	Bin61	Bin61	Bin61	Bin61		88.57
Ircram2_3_7	Ircinia ramosa sponge 2	3.277109	122307	58773	78	3.91	69.24	79.76	k__Bacteria	2258	188	117	13	174	1	0	0	0	90.17	0.85	0	High	Bacteria	Nitrospirota	Nitrospiria	Nitrospirales	UBA8639	Bin75		89.54
Ircram2_3_8	Ircinia ramosa sponge 2	2.481165	109273	20459	172	1.36	55.62	80.95	k__Bacteria	2258	181	110	6	169	6	0	0	0	95.91	4.32	0	High	Bacteria	Gemmatimonadota	Gemmatimonadetes	SG8-23	UBA6960	BD2-11		26.43
Ircram2_383_25	Ircinia ramosa sponge 2	1.496235	14881	5924	271	4.70	68.26	23.81	root	5656	56	24	54	2	0	0	0	0	8.33	0	0	Low	Bacteria	Chloroflexota	Dehalococcoidia	UBA2991	UBA2991	UBA2991		17.8
Ircram2_384_15	Ircinia ramosa sponge 2	0.993071	15702	4792	214	1.20	68.63	22.62	k__Bacteria	924	151	101	102	46	3	0	0	0	31.25	2.09	0	Low	Bacteria	Actinobacteriota	Acidimicrobiia	Acidimicrobiales	Bin134	Bin134		12.34
Ircram2_4_36	Ircinia ramosa sponge 2	0.030114	30114	30114	1	1.20	64.04	19.05	k__Bacteria	901	171	117	137	34	0	0	0	0	5.98	0	0	Low	Bacteria	Bacteroidota	Rhodothermia	Rhodothermales	Bin80	Bin80		23.53
Ircram2_45_0	Ircinia ramosa sponge 2	1.124492	155225	7330	156	5.40	53.32	21.43	k__Bacteria	433	265	177	196	68	1	0	0	0	23.69	0.56	0	Low	Bacteria	Bacteroidota	Rhodothermia	Rhodothermales	Bin80	Bin80		23.43
Ircram2_5_0	Ircinia ramosa sponge 2	1.025922	428708	210957	15	16.36	51.45	20.24	k__Bacteria	5449	104	58	87	15	2	0	0	0	24.14	3.45	50	Low	Bacteria	Bacteroidota	Rhodothermia	Rhodothermales	Bin80	Bin80		40.85
Ircram2_5_1	Ircinia ramosa sponge 2	1.396448	202086	127853	23	15.63	50.46	30.95	k__Bacteria	5449	104	58	70	33	1	0	0	0	51.72	1.72	100	Medium	Bacteria	Actinobacteriota	Acidimicrobiia	Acidimicrobiales	UBA11606			18.65
Ircram2_5_10	Ircinia ramosa sponge 2	0.619788	98628	57891	12	4.50	70.21	11.90	k__Bacteria	5449	104	58	89	15	0	0	0	0	20.69	0	0	Low	Bacteria	Bacteroidota	Rhodothermia	Rhodothermales	Bin80	Bin80		14.42
Ircram2_5_114	Ircinia ramosa sponge 2	0.045412	24471	24471	5	10.64	51.05	27.38	k__Bacteria	433	265	177	233	32	0	0	0	0	2.22	0	0	Low	Bacteria	Actinobacteriota	Acidimicrobiia	Acidimicrobiales	Bin134	Bin134		26.21
Ircram2_5_13	Ircinia ramosa sponge 2	1.443946	88923	42075	50	2.21	65.17	23.81	k__Bacteria	5449	104	58	84	20	0	0	0	0	29.31	0	0	Low	Bacteria	Actinobacteriota	Acidimicrobiia	Acidimicrobiales	UBA11606			18.83
Ircram2_5_14	Ircinia ramosa sponge 2	0.456415	83110	45285	10	10.63	68.84	28.57	k__Bacteria	901	171	117	133	38	0	0	0	0	12.67	0	0	Low	Bacteria	Cyanobacteria	Cyanobacteriia	PCC-6307	Cyanobiaceae	Synechococcus		30.79
Ircram2_5_148	Ircinia ramosa sponge 2	0.019945	19945	19945	1	8.53	67.82	16.67	k__Bacteria	901	171	117	144	27	0	0	0	0	4.27	0	0	Low	Bacteria	Cyanobacteria	Cyanobacteriia	PCC-6307	Cyanobiaceae	Synechococcus		36.83
Ircram2_5_15	Ircinia ramosa sponge 2	0.701609	83009	26672	34	5.52	63.19	25.00	k__Bacteria	5449	103	58	75	28	0	0	0	0	37.93	0	0	Low	Bacteria	Actinobacteriota	Acidimicrobiia	Acidimicrobiales	UBA11606			30.42
Ircram2_5_21	Ircinia ramosa sponge 2	0.502067	66486	44238	23	5.31	61.77	39.29	p__Cyanobacteria	129	472	368	345	125	2	0	0	0	22.64	0.27	50	Low	Bacteria	Cyanobacteria	Cyanobacteriia	PCC-6307	Cyanobiaceae	Synechococcus		26.15
Ircram2_6_1	Ircinia ramosa sponge 2	1.752351	144076	59739	49	9.04	68.83	23.81	k__Bacteria	5449	104	58	73	25	6	0	0	0	39.81	6.9	83.33	Low	Bacteria	Gemmatimonadota	Gemmatimonadetes	SG8-23	UBA6960	BD2-11		21.43
Ircram2_6_35	Ircinia ramosa sponge 2	0.551903	33451	17629	41	4.77	62.28	41.67	p__Cyanobacteria	129	472	368	344	116	12	0	0	0	23.37	2.46	83.33	Low	Bacteria	Gemmatimonadota	Gemmatimonadetes	SG8-23	UBA6960			23.75
Ircram2_65_0	Ircinia ramosa sponge 2	0.052478	32614	32614	2	5.06	66.45	32.14	k__Bacteria	2993	147	91	95	50	2	0	0	0	10.92	1.1	0	Low	Bacteria	Proteobacteria	Alphaproteobacteria	Rhodobacterales	Rhodobacteraceae	Boseongicola		27.64
Ircram2_65_1	Ircinia ramosa sponge 2	0.927748	27553	7591	139	4.18	67.35	29.76	k__Bacteria	2993	147	91	94	53	0	0	0	0	17.02	0	0	Low	Bacteria	Chloroflexota	Dehalococcoidia	UBA2991	UBA2991	UBA2991		15.04
Ircram2_7_10	Ircinia ramosa sponge 2	2.713300	21767	7128	418	1.16	62.82	30.95	f__Rhodobacteraceae	67	617	330	354	257	6	0	0	0	41.45	0.66	16.67	Low	Bacteria	Latescibacterota	UBA2968	UBA8231	GCA-002724215	GCA-2724215		22
Ircram2_8_35	Ircinia ramosa sponge 2	0.255319	15457	8676	31	0.94	69.15	20.24	k__Bacteria	924	151	101	126	25	0	0	0	0	6.77	0	0	Low	Bacteria	Bacteroidota	Rhodothermia	Rhodothermales	Bin80	Bin80		38.45
Ircram2_8_71	Ircinia ramosa sponge 2	1.628161	9127	3955	392	0.70	59.63	20.24	k__Bacteria	5449	104	58	88	16	0	0	0	0	23.28	0	0	Low	Bacteria	Gemmatimonadota	Gemmatimonadetes	SG8-23	UBA6960	Bin94		26.05
Ircram2_84_1	Ircinia ramosa sponge 2	2.686324	111414	4274	575	2.42	53.74	44.05	k__Bacteria	433	274	183	142	109	21	2	0	0	42.09	10.11	0	Low	Bacteria	Actinobacteriota	Acidimicrobiia	Acidimicrobiales	UBA11606			65.89
Ircram2_85_26	Ircinia ramosa sponge 2	0.068384	26116	22056	3	8.08	67.38	25.00	k__Bacteria	2993	147	91	93	54	0	0	0	0	16.02	0	0	Low	Bacteria	Actinobacteriota	Acidimicrobiia	Acidimicrobiales	UBA11606			47
Ircram2_878_9	Ircinia ramosa sponge 2	2.535702	130827	41256	89	3.92	69.66	65.48	k__Bacteria	901	171	117	55	115	1	0	0	0	61.62	0.43	0	Medium	Bacteria	Actinobacteriota	Acidimicrobiia	Acidimicrobiales	Bin134	Bin134		38.33
Ircram2_879_77	Ircinia ramosa sponge 2	1.928080	142988	84450	32	7.87	69.02	26.19	k__Bacteria	5449	104	58	66	38	0	0	0	0	58.62	0	0	Medium	Bacteria	Actinobacteriota	Acidimicrobiia	Acidimicrobiales	Bin134	Bin134		45.06
Ircram2_880_3	Ircinia ramosa sponge 2	1.904211	36638	9194	244	1.25	64.71	36.90	k__Bacteria	5449	104	58	69	31	4	0	0	0	33.86	5.17	75	Low	Bacteria	Actinobacteriota	Acidimicrobiia	Acidimicrobiales	UBA11606			38.06
Ircram2_881_4	Ircinia ramosa sponge 2	0.973499	128312	44204	33	2.39	63.61	33.33	k__Bacteria	901	171	117	94	77	0	0	0	0	43.9	0	0	Low	Bacteria	Proteobacteria	Alphaproteobacteria	Rhodobacterales	Rhodobacteraceae	Amylibacter		94.88
Ircram2_882_54	Ircinia ramosa sponge 2	1.199715	112964	60677	21	11.02	69.52	22.62	k__Bacteria	5449	104	58	75	29	0	0	0	0	43.1	0	0	Low	Bacteria	Proteobacteria	Gammaproteobacteria	Pseudomonadales	Porticoccaceae			95.93
Lherb1_1_0	Lamellodysidea herbacea sponge 1	2.584802	307323	128519	41	2.87	59.39	90.48	f__Rhodobacteraceae	67	615	329	65	546	4	0	0	0	89.32	0.38	25	Medium	Bacteria	Proteobacteria	Gammaproteobacteria	Pseudomonadales	UBA5862			76.29
Lherb1_1_1	Lamellodysidea herbacea sponge 1	2.099638	252044	120018	47	24.61	59.58	89.29	c__Gammaproteobacteria	356	451	270	34	415	2	0	0	0	90.37	0.74	50	High	Bacteria	Proteobacteria	Alphaproteobacteria	Puniceispirillales	Puniceispirillaceae			33.29
Lherb1_1_10	Lamellodysidea herbacea sponge 1	1.762707	34675	9106	223	0.70	61.66	84.52	c__Gammaproteobacteria	356	451	270	101	346	4	0	0	0	73.36	1.05	25	Medium	Bacteria	Patescibacteria	Paceibacteria	UBA9983	UBA2163	OLB19		44.23
Lherb1_1_11	Lamellodysidea herbacea sponge 1	0.629389	15078	4791	129	0.57	42.13	30.95	c__Alphaproteobacteria	564	347	229	208	139	0	0	0	0	39.65	0	0	Low	Bacteria	Proteobacteria	Alphaproteobacteria	Parvibaculales	RS24	UBA8337		20.81
Lherb1_1_12	Lamellodysidea herbacea sponge 1	0.492202	14797	6298	79	0.66	46.69	55.95	k__Bacteria	2993	143	89	57	86	0	0	0	0	52.38	0	0	Medium	Bacteria	Cyanobacteria	Cyanobacteriia	Cyanobacteriales	Desertifilaceae	Hormoscilla	Hormoscilla sp005518205	89.9
Lherb1_1_16	Lamellodysidea herbacea sponge 1	0.342240	9440	3976	86	0.48	54.56	35.71	c__Alphaproteobacteria	564	349	230	282	67	0	0	0	0	15.8	0	0	Low	Bacteria	Proteobacteria	Alphaproteobacteria	Rhodobacterales	Rhodobacteraceae	Roseicyclus		94.76
Lherb1_1_4	Lamellodysidea herbacea sponge 1	5.877204	94349	34419	272	106.40	47.83	83.33	p__Cyanobacteria	89	544	424	18	513	13	0	0	0	96.58	2.71	7.69	High	Bacteria	Bdellovibrionota	Bdellovibrionia					79.48
Lherb1_1_5	Lamellodysidea herbacea sponge 1	2.483489	85143	40816	103	12.10	60.34	85.71	f__Rhodobacteraceae	67	617	330	55	558	4	0	0	0	89.94	0.64	50	Medium	Bacteria	Proteobacteria	Alphaproteobacteria	UBA8558				83.53
Lherb1_1_6	Lamellodysidea herbacea sponge 1	1.412049	65724	15719	119	0.78	35.24	75.00	k__Bacteria	2258	182	112	27	155	0	0	0	0	79.17	0	0	Medium	Bacteria	Proteobacteria	Alphaproteobacteria	Rhodobacterales	Rhodobacteraceae	Planktomarina		90.62
Lherb1_1_8	Lamellodysidea herbacea sponge 1	1.465023	56799	24225	97	1.03	51.93	72.62	k__Bacteria	2921	152	93	11	140	1	0	0	0	91.68	1.08	0	High	Bacteria	Proteobacteria	Alphaproteobacteria	Rhodobacterales	Rhodobacteraceae	Sagittula		81.96
Lherb1_2_0	Lamellodysidea herbacea sponge 1	3.580994	187220	43563	137	1.34	59.65	79.76	f__Rhodobacteraceae	67	615	329	32	575	8	0	0	0	97.5	1.24	12.5	High	Bacteria	Cyanobacteria	Cyanobacteriia	Cyanobacteriales	Desertifilaceae	Hormoscilla		89.74
Lherb1_2_2	Lamellodysidea herbacea sponge 1	5.722997	98583	17583	433	0.86	61.28	86.90	f__Rhodobacteraceae	46	654	332	39	590	25	0	0	0	94.24	1.78	20	High	Bacteria	Proteobacteria	Alphaproteobacteria	Kiloniellales				37.28
Lherb2_1_0	Lamellodysidea herbacea sponge 2	4.883202	64501	15232	411	15.59	47.63	79.76	p__Cyanobacteria	89	544	424	25	517	2	0	0	0	94.58	0.35	0	High	Bacteria	Proteobacteria	Gammaproteobacteria	QNFE01	QNFE01			94.05
Lherb2_2_0	Lamellodysidea herbacea sponge 2	1.163263	25179	6722	190	0.58	65.70	21.43	k__Bacteria	5449	104	58	78	26	0	0	0	0	41.38	0	0	Low	Bacteria	Proteobacteria	Alphaproteobacteria	Rhodobacterales	Rhodobacteraceae	Salinihabitans		94.11
Lherb3_1_1	Lamellodysidea herbacea sponge 3	1.966088	176674	45555	78	3.89	44.51	85.71	c__Gammaproteobacteria	1164	275	174	18	256	1	0	0	0	90.66	0.29	0	High	Bacteria	Proteobacteria	Alphaproteobacteria	Caulobacterales	Maricaulaceae			92.4
Lherb3_2_0	Lamellodysidea herbacea sponge 3	2.361176	309852	157275	33	13.55	60.12	85.71	f__Rhodobacteraceae	56	582	313	64	510	5	1	0	2	86.9	2.69	72.73	Medium	Bacteria	Proteobacteria	Alphaproteobacteria	Kiloniellales				96.98
Lherb3_3_1	Lamellodysidea herbacea sponge 3	2.555247	70582	23774	165	3.73	54.99	84.52	c__Alphaproteobacteria	26	529	308	36	489	4	0	0	0	91.64	0.65	0	High	Bacteria	Proteobacteria	Alphaproteobacteria	Rhodobacterales	Rhodobacteraceae	Marinibacterium		94.27
Lherb3_4_0	Lamellodysidea herbacea sponge 3	3.068353	197523	74174	60	2.49	63.25	88.10	c__Alphaproteobacteria	564	349	230	5	344	0	0	0	0	98.04	0	0	High	Bacteria	Bdellovibrionota	Bdellovibrionia					15.54
Lherb3_4_1	Lamellodysidea herbacea sponge 3	5.725431	121882	26902	381	10.46	58.93	89.29	f__Rhodobacteraceae	56	582	313	22	542	14	3	0	1	94.52	4.86	48.48	High	Bacteria	Bdellovibrionota	Bdellovibrionia	Bdellovibrionales	UBA1609			87.68
Lherb3_4_12	Lamellodysidea herbacea sponge 3	0.395936	7488	4104	95	0.57	33.72	16.67	k__Bacteria	2258	182	112	144	38	0	0	0	0	17.78	0	0	Low	Bacteria	Cyanobacteria	Cyanobacteriia	Cyanobacteriales	Prochloraceae	Prochloron		84.44
Lherb3_4_2	Lamellodysidea herbacea sponge 3	1.606747	102129	32400	72	2.20	29.41	78.57	k__Bacteria	2258	182	112	16	166	0	0	0	0	87	0	0	Medium	Bacteria	Cyanobacteria	Cyanobacteriia	Cyanobacteriales	Desertifilaceae	Hormoscilla		92.96
Lherb3_4_3	Lamellodysidea herbacea sponge 3	3.655553	75645	20306	258	1.05	44.06	80.95	p__Cyanobacteria	82	579	450	35	538	6	0	0	0	93.07	1.07	16.67	High	Bacteria	Bacteroidota	Bacteroidia	Cytophagales	Cyclobacteriaceae	Ekhidna		92.18
Lherb3_4_5	Lamellodysidea herbacea sponge 3	4.887807	49221	12550	493	4.23	47.69	80.95	p__Cyanobacteria	89	544	424	30	512	2	0	0	0	93.4	0.47	50	High	Bacteria	Proteobacteria	Alphaproteobacteria	Bin95	Bin95			77.24
Lherb3_4_6	Lamellodysidea herbacea sponge 3	3.015085	48205	18277	223	2.81	39.75	76.19	o__Cytophagales	47	454	336	25	420	8	1	0	0	95.07	2.68	9.09	High	Bacteria	Proteobacteria	Gammaproteobacteria	UBA10353	LS-SOB			95.95
Lherb3_4_9	Lamellodysidea herbacea sponge 3	2.624063	29769	8849	340	1.07	61.01	75.00	o__Rhodospirillales	63	336	201	46	287	3	0	0	0	84.73	0.64	33.33	Medium	Bacteria	Proteobacteria	Gammaproteobacteria	UBA10353	LS-SOB			96.59
Myx_1_0	Myxilla sp. sponge	1.956918	135172	69686	55	7.29	47.32	89.29	p__Proteobacteria	1495	261	164	13	247	1	0	0	0	92.38	0.61	0	High	Bacteria	Proteobacteria	Gammaproteobacteria	PS1	Thioglobaceae			69.68
Myx_1_1	Myxilla sp. sponge	2.673034	110622	58267	83	10.63	50.14	85.71	p__Proteobacteria	1495	261	164	12	248	1	0	0	0	93.6	0.61	0	High	Bacteria	Proteobacteria	Gammaproteobacteria	Methylococcales	Cycloclasticaceae	Cycloclasticus		50.89
Myx_1_2	Myxilla sp. sponge	1.583378	30815	6643	254	1.63	35.78	72.62	p__Proteobacteria	1495	261	164	74	184	3	0	0	0	69.73	1.22	100	Medium	Bacteria	Nitrospinota	Nitrospinia	Nitrospinales	Nitrospinaceae	LS-NOB		62.34
Myx_1_3	Myxilla sp. sponge	1.066230	20815	5872	187	1.11	41.84	42.86	c__Gammaproteobacteria	112	581	290	221	356	4	0	0	0	65.3	0.72	25	Medium	Bacteria	Proteobacteria	Gammaproteobacteria	Pseudomonadales	Pseudohongiellaceae	UBA9145		19.05
Myx_1_5	Myxilla sp. sponge	0.973750	17733	4970	192	1.70	46.36	51.19	k__Bacteria	2258	188	117	61	122	5	0	0	0	55.93	1.45	40	Medium	Bacteria	Proteobacteria	Gammaproteobacteria	UBA10353	UBA5680			80.91
Myx_1_8	Myxilla sp. sponge	0.246668	6729	3650	67	0.90	47.49	13.10	c__Gammaproteobacteria	356	451	270	385	65	1	0	0	0	9.45	0.37	0	Low	Bacteria	Myxococcota	UBA9160	UBA9160	UBA6930			35.81
Styflab1_1_0	Stylissa flabelliformis sponge	1.998084	41442	11283	213	7.44	63.99	78.57	p__Proteobacteria	1495	261	164	36	219	6	0	0	0	83.69	3.05	33.33	Medium	Bacteria	Proteobacteria	Gammaproteobacteria	UBA10353	LS-SOB			39.54
Styflab1_1_3	Stylissa flabelliformis sponge	0.676696	10124	4066	162	3.59	66.11	36.90	c__Deltaproteobacteria	83	247	155	161	84	2	0	0	0	25.84	0.07	0	Low	Bacteria	Actinobacteriota	Acidimicrobiia	Acidimicrobiales	Bin134	Bin134		89.29
Styflab1_2_7	Stylissa flabelliformis sponge	0.504285	9689	4579	109	10.18	66.59	45.24	p__Proteobacteria	1495	261	164	159	97	5	0	0	0	30.5	2.48	100	Low	Bacteria	Cyanobacteria	Cyanobacteriia	PCC-6307	Cyanobiaceae	Synechococcus	Synechococcus B spongiarum	93.35
Theswin1_1_1	Theonella swinhoei sponge 1	3.557116	131321	55795	94	0.74	64.38	72.62	k__Bacteria	901	171	117	8	161	2	0	0	0	93.16	1.28	0	High	Bacteria	Proteobacteria	Alphaproteobacteria	Rhodobacterales	Rhodobacteraceae	3107	3107 sp001483205	78.81
Theswin1_1_2	Theonella swinhoei sponge 1	2.292401	108354	36343	98	1.58	60.64	83.33	p__Cyanobacteria	129	472	368	11	458	3	0	0	0	97.01	0.63	33.33	High	Bacteria	Actinobacteriota	Acidimicrobiia	Acidimicrobiales	TK06			91.67
Theswin1_1_3	Theonella swinhoei sponge 1	2.094247	28588	7864	299	0.45	63.55	76.19	f__Rhodobacteraceae	67	616	330	122	488	6	0	0	0	75.48	0.9	66.67	Medium	Bacteria	Chloroflexota	Anaerolineae	SBR1031	A4b	GCA-2702065		74.78
Theswin1_2_0	Theonella swinhoei sponge 1	3.326969	232970	70961	66	2.81	67.41	73.81	k__Bacteria	901	171	117	4	164	3	0	0	0	96.58	2.14	0	High	Bacteria	Acidobacteriota	Acidobacteriae					63.75
Theswin1_2_2	Theonella swinhoei sponge 1	2.452157	24283	7237	379	0.26	64.69	60.71	k__Bacteria	924	163	110	45	117	1	0	0	0	70.75	0.91	100	Medium	Bacteria	Actinobacteriota	Acidimicrobiia	Acidimicrobiales	UBA11606	UBA11606		91.59
Theswin1_3_1	Theonella swinhoei sponge 1	2.948426	27769	5689	525	0.27	62.88	66.67	k__Bacteria	2258	188	117	48	136	4	0	0	0	75.61	1.42	50	Medium	Bacteria	Actinobacteriota	Acidimicrobiia	Acidimicrobiales	UBA11606			72.24
Theswin1_4_0	Theonella swinhoei sponge 1	3.165515	153334	56485	76	2.52	63.16	70.24	k__Bacteria	901	171	117	6	163	2	0	0	0	94.87	1.28	0	High	Bacteria	Bacteroidota	Rhodothermia	Rhodothermales	Bin80	Bin80		42.92
Theswin1_4_1	Theonella swinhoei sponge 1	1.368067	54259	17900	83	1.20	69.52	60.71	k__Bacteria	901	171	117	46	124	1	0	0	0	64.67	0.43	0	Medium	Bacteria	Acidobacteriota	Thermoanaerobaculia	UBA5704	QQVD01			60.26
Theswin1_4_13	Theonella swinhoei sponge 1	1.606434	19432	4753	333	0.22	51.04	39.29	k__Bacteria	433	274	183	161	108	5	0	0	0	44	2.73	0	Low	Bacteria	Proteobacteria	Alphaproteobacteria	Bin65	Bin65	Bin65		55
Theswin1_4_2	Theonella swinhoei sponge 1	1.366561	43370	15446	98	3.18	68.79	52.38	k__Bacteria	2258	188	117	72	116	0	0	0	0	49.57	0	0	Low	Bacteria	Chloroflexota	Dehalococcoidia	UBA2991	UBA2991	UBA2991		11.77
Theswin1_4_4	Theonella swinhoei sponge 1	1.528478	29427	5117	307	0.40	66.21	57.14	c__Alphaproteobacteria	564	349	230	175	173	1	0	0	0	45.9	0.43	100	Low	Bacteria	Proteobacteria	Gammaproteobacteria	Porisulfidales	Porisulfidaceae			28.93
Theswin1_5_13	Theonella swinhoei sponge 1	0.513115	9875	4100	124	0.18	68.49	11.90	k__Bacteria	924	151	101	116	35	0	0	0	0	19.89	0	0	Low	Bacteria	Actinobacteriota	Acidimicrobiia	Acidimicrobiales	TK06			90.04
Theswin1_5_2	Theonella swinhoei sponge 1	1.819116	24755	4190	405	0.29	58.47	29.76	k__Bacteria	433	274	183	186	80	8	0	0	0	30.05	4.1	0	Low	Bacteria	Chloroflexota	Dehalococcoidia	UBA2991	UBA2991	UBA2991		83.97
Theswin2_1_0	Theonella swinhoei sponge 2	3.220908	760652	316071	17	14.90	67.90	69.05	k__Bacteria	901	171	117	4	164	3	0	0	0	96.58	2.14	0	High	Bacteria	Chloroflexota	Anaerolineae	Caldilineales	Bin34	Bin34		45.69
Theswin2_1_2	Theonella swinhoei sponge 2	2.768937	152694	32761	126	2.49	69.15	76.19	k__Bacteria	924	151	101	7	139	5	0	0	0	94.39	2.75	60	High	Bacteria	Proteobacteria	Alphaproteobacteria	Bin65	Bin65	Bin65		77.38
Theswin2_1_3	Theonella swinhoei sponge 2	1.832142	30474	5015	363	2.74	62.74	48.81	k__Bacteria	924	163	110	87	73	3	0	0	0	42.83	2.27	100	Low	Bacteria	Poribacteria	WGA-4E	WGA-4E	WGA-3G			26.23
Theswin2_1_4	Theonella swinhoei sponge 2	3.162494	29887	7272	476	1.06	66.50	72.62	c__Alphaproteobacteria	564	349	230	70	275	4	0	0	0	78.22	1.23	0	Medium	Bacteria	Acidobacteriota	Thermoanaerobaculia	UBA5704	QQVD01			60.58
Theswin2_1_5	Theonella swinhoei sponge 2	2.202369	27963	4260	487	1.02	46.74	35.71	k__Bacteria	2993	143	89	82	57	4	0	0	0	37.24	3.47	25	Low	Bacteria	Proteobacteria	Alphaproteobacteria	Rhodobacterales	Rhodobacteraceae	Silicimonas		54.86
Theswin2_2_5	Theonella swinhoei sponge 2	3.220765	32826	6492	536	1.38	68.32	60.71	k__Bacteria	2258	188	117	57	121	9	1	0	0	64.24	1.33	8.33	Medium	Bacteria	Proteobacteria	Gammaproteobacteria	Porisulfidales	Porisulfidaceae	Porisulfidus	Porisulfidus sp002631715	80.46
Theswin2_2_6	Theonella swinhoei sponge 2	2.458042	26007	4987	491	0.97	63.12	57.14	f__Rhodobacteraceae	67	617	330	256	347	14	0	0	0	56.76	1.31	21.43	Medium	Bacteria	Actinobacteriota	Acidimicrobiia	Acidimicrobiales	UBA11606	UBA11606		58.57
Theswin2_3_0	Theonella swinhoei sponge 2	2.056834	207681	71791	167	2.27	59.52	85.71	c__Gammaproteobacteria	112	581	290	84	456	40	0	1	0	81.35	7.75	0	Medium	Bacteria	Latescibacterota	UBA2968	UBA8231	GCA-002724215	GCA-2724215		24.58
Theswin2_3_1	Theonella swinhoei sponge 2	3.560925	114109	7265	535	2.83	62.36	55.95	k__Bacteria	901	171	117	38	127	6	0	0	0	78.09	4.27	0	Medium	Bacteria	Tectomicrobia	Entotheonellia	Entotheonellales	Entotheonellaceae	Entotheonella		85.6
Theswin2_3_11	Theonella swinhoei sponge 2	2.646241	18217	4564	573	0.95	58.57	35.71	k__Bacteria	5449	104	58	80	23	1	0	0	0	28.92	1.72	100	Low	Bacteria	Actinobacteriota	Acidimicrobiia	Acidimicrobiales	Bin134	Bin134
Theswin2_3_2	Theonella swinhoei sponge 2	8.727462	92854	11452	946	2.95	55.11	85.71	k__Bacteria	2258	188	117	9	164	14	1	0	0	93.11	11.21	0	Low	Bacteria	Chloroflexota	Dehalococcoidia	Bin125	Bin125	Bin125
Theswin2_3_21	Theonella swinhoei sponge 2	1.538304	13127	5174	309	0.95	64.63	40.48	k__Bacteria	901	171	117	62	106	3	0	0	0	57.24	2.14	33.33	Medium	Bacteria	Actinobacteriota	Acidimicrobiia	Acidimicrobiales				53.06
Theswin2_4_1	Theonella swinhoei sponge 2	1.232258	34309	14068	91	1.19	64.47	45.24	k__Bacteria	924	151	101	53	98	0	0	0	0	56.35	0	0	Medium	Bacteria	Desulfobacterota	UBA1144					48.1
Theswin2_40_1	Theonella swinhoei sponge 2	0.727600	13263	3789	182	1.03	68.05	35.71	k__Bacteria	901	171	117	115	48	8	0	0	0	24.21	2.48	12.5	Low	Bacteria	Desulfobacterota	UBA1144	UBA2774				27.14
Theswin2_40_6	Theonella swinhoei sponge 2	0.320689	9100	3564	84	1.07	49.98	26.19	k__Bacteria	2258	190	119	134	52	4	0	0	0	30.51	2.52	25	Low	Bacteria	Desulfobacterota	Binatia	UBA9968				30.63
Theswin2_5_102	Theonella swinhoei sponge 2	0.031642	8066	5114	6	1.02	48.88	26.19	k__Bacteria	2258	190	119	156	32	2	0	0	0	3.48	0.84	100	Low	Bacteria	Gemmatimonadota	Gemmatimonadetes					11.81
Theswin2_6_29	Theonella swinhoei sponge 2	0.978182	10891	4194	225	0.81	66.26	42.86	c__Deltaproteobacteria	83	247	155	173	71	3	0	0	0	24.84	0.69	0	Low	Bacteria	Chloroflexota	Dehalococcoidia	Bin125	Bin125	Bin125		27.58
Theswin2_7_31	Theonella swinhoei sponge 2	1.575486	10671	3916	395	0.90	69.35	23.81	k__Bacteria	5449	104	58	80	23	1	0	0	0	27.66	1.72	0	Low	Bacteria	Gemmatimonadota	Gemmatimonadetes					20.12
Theswin2_7_4	Theonella swinhoei sponge 2	1.184733	19274	5670	212	1.06	64.05	34.52	k__Bacteria	924	151	101	113	36	2	0	0	0	25.85	1.98	50	Low	Bacteria	Chloroflexota	Dehalococcoidia	Bin125	Bin125	Bin125		20.71
Persebacter sydneyensis (C29)	Crella incrustans sponge	1.516212	46186	5000	239	N/A	52.96	78.57	p__Proteobacteria	1495	261	164	37	223	1	0	0	0	82.87	0.61	0	Medium	Bacteria	Proteobacteria	Gammaproteobacteria	AqS2	AqS2	AqS2		83.27
Tethybacter castellensis (ccb2r)	Cymbastela concentrica sponge	1.689527	160261	1200	71	N/A	50.32	85.71	p__Proteobacteria	1495	261	164	38	222	1	0	0	0	81	0.3	0	Medium	Bacteria	Proteobacteria	Gammaproteobacteria	AqS2	AqS2	AqS2		85.65
Beroebacter blanensis (Crambe1)	Crambe crambe sponge	2.24805	15980	26000	941	N/A	59.24	73.80	p__Proteobacteria	1495	261	164	40	215	6	0	0	0	80.38	1.81	16.67	Medium	Bacteria	Proteobacteria	Gammaproteobacteria	AqS2	AqS2	AqS2		81.03
Amphirhobacter heronislandensis (AqS2)	Amphimedon queenslandica sponge	1.608671	82499	3200	239	N/A	69.00	80.95	p__Proteobacteria	1495	261	164	58	200	3	0	0	0	71.13	1.52	0	Medium	Bacteria	Proteobacteria	Gammaproteobacteria	AqS2	AqS2	AqS2	AqS2 sp001750625	81.17
Calypsobacter congwongensis (B3)	Scopalina sp. sponge	1.052427	24339	4900	180	N/A	56.20	53.57	p__Proteobacteria	1495	261	164	84	176	1	0	0	0	64.33	0.04	0	Medium	Bacteria	Proteobacteria	Gammaproteobacteria	AqS2	AqS2	AqS2		60.69
Telestobacter tawharauni (TSB1)	Tethya stolonifera sponge	1.237386	14808	8200	252	N/A	64.77	57.14	p__Proteobacteria	1495	261	164	101	160	0	0	0	0	56.3	0	0	Medium	Bacteria	Proteobacteria	Gammaproteobacteria	AqS2	AqS2	AqS2		57.28
Candidatus Poribacteria bacterium_AGPOR5	Agelas tubulata sponge	4.35183		28881	213	N/A	53.80	84.5238095	k__Bacteria	2993	143	89	13	127	3	0	0	0	87.47	2.43	33.33	Medium	Bacteria	Poribacteria	WGA-4E	WGA-4E	WGA-3G	AGPOR5	AGPOR5 sp003635305	76.73
Candidatus Poribacteria bacterium_MSPOR6	Melophlus sp.sponge	4.3291		108750	50	N/A	38.20	82.1428571	k__Bacteria	2993	143	89	21	120	2	0	0	0	88.7	2.25	0	Medium	Bacteria	Poribacteria	WGA-4E	WGA-4E	WGA-3G	MSPOR6	MSPOR6 sp003635315	80.89
Candidatus Poribacteria bacterium_PCPOR1	Pseudoceratina sp. sponge	5.37772		45924	178	N/A	47.30	79.7619048	k__Bacteria	2993	147	91	15	127	4	1	0	0	87.2	6.59	0	Medium	Bacteria	Poribacteria	WGA-4E	WGA-4E	WGA-3G	WGA-3G	WGA-3G sp003635255	79.88
Candidatus Poribacteria bacterium_PCPOR2	Pseudoceratina sp. sponge	5.14883		121268	76	N/A	48.20	85.7142857	k__Bacteria	2993	147	91	8	130	8	1	0	0	93.79	8.79	0	Medium	Bacteria	Poribacteria	WGA-4E	WGA-4E	WGA-3G			78.33
Candidatus Poribacteria bacterium_PCPOR2a	Pseudoceratina sp. sponge	4.56623		52945	141	N/A	43.00	76.1904762	k__Bacteria	2993	143	89	34	107	2	0	0	0	77.46	2.25	0	Medium	Bacteria	Poribacteria	WGA-4E	WGA-4E	WGA-3G	MSPOR6	MSPOR6 sp003635185	73.75
Candidatus Poribacteria bacterium_PCPOR2b	Pseudoceratina sp. sponge	5.30373		196409	53	N/A	49.40	77.3809524	k__Bacteria	2993	147	91	16	126	5	0	0	0	85.65	2.5	0	Medium	Bacteria	Poribacteria	WGA-4E	WGA-4E	PCPOR2b	PCPOR2b	PCPOR2b sp003635265	79.35
Candidatus Poribacteria bacterium_PCPOR4	Pseudoceratina sp. sponge	6.44957		64782	214	N/A	47.30	86.9047619	k__Bacteria	2993	147	91	5	139	2	1	0	0	96.54	3.85	20	High	Bacteria	Poribacteria	WGA-4E	WGA-4E	WGA-3G	WGA-3G	WGA-3G sp003635195	84.23
Candidatus Poribacteria bacterium_Plut_88864	Porites lutea coral	5.45963		115733	170	N/A	41.80	88.0952381	k__Bacteria	2993	147	91	5	138	4	0	0	0	96.54	4.4	0	High	Bacteria	Poribacteria	WGA-4E	WGA-4E	WGA-3G	WGA-3G		80.32
Candidatus Poribacteria bacterium_Plut_88879	Porites lutea coral	4.16431		4734	1178	N/A	54.60	57.1428571	k__Bacteria	2993	143	89	31	109	3	0	0	0	77.8	3.37	0	Medium	Bacteria	Poribacteria	WGA-4E	WGA-4E	WGA-3G			85.85
Candidatus Poribacteria bacterium_Plut_88880	Porites lutea coral	4.94576		26950	439	N/A	47.70	79.7619048	k__Bacteria	2993	143	89	29	110	4	0	0	0	82.69	4.49	25	Medium	Bacteria	Poribacteria	WGA-4E	WGA-4E	WGA-3G	MSPOR6		84.92
Candidatus Poribacteria bacterium_Plut_88885	Porites lutea coral	5.74101		18739	598	N/A	47.30	83.3333333	k__Bacteria	2993	143	89	21	116	6	0	0	0	83.42	5.62	0	Medium	Bacteria	Poribacteria	WGA-4E	WGA-4E	WGA-3G			63.41
Candidatus Poribacteria bacterium_Plut_88888	Porites lutea coral	5.27733		59903	223	N/A	47.90	86.9047619	k__Bacteria	2993	147	91	9	132	6	0	0	0	92.14	6.59	16.67	Medium	Bacteria	Poribacteria	WGA-4E	WGA-4E	WGA-3G			76.05
Candidatus Poribacteria bacterium_Plut_88891	Porites lutea coral	5.18179		46720	298	N/A	41.50	88.0952381	k__Bacteria	2993	147	91	8	135	4	0	0	0	93.24	4.4	0	High	Bacteria	Poribacteria	WGA-4E	WGA-4E	WGA-3G	WGA-3G		71.67
Candidatus Poribacteria bacterium_PNGco_C_bin3	Coelocarteria singaporensis sponge	4.70994		10119	590	N/A	48.30	83.3333333	k__Bacteria	2993	147	91	14	129	3	1	0	0	89.85	5.49	0	Medium	Bacteria	Poribacteria	WGA-4E	WGA-4E	WGA-3G	WGA-3G		82.7
Candidatus Poribacteria bacterium_PNGco_C_binSS2	Coelocarteria singaporensis sponge	4.81616		33943	200	N/A	47.30	88.0952381	k__Bacteria	2993	147	91	6	137	3	1	0	0	95.44	5.49	0	Medium	Bacteria	Poribacteria	WGA-4E	WGA-4E	WGA-3G	MSPOR6		87.68
Candidatus Poribacteria bacterium_SB0661_bin_29	Ircinia ramosa sponge	5.7304		105772	87	N/A	48.30	88.0952381	k__Bacteria	2993	147	91	5	136	5	1	0	0	96.54	7.69	25	Medium	Bacteria	Poribacteria	WGA-4E	WGA-4E	WGA-3G			86.37
Candidatus Poribacteria bacterium_SB0661_bin_50	Ircinia ramosa sponge	5.06493		6466	874	N/A	49.40	63.0952381	k__Bacteria	2993	147	91	39	101	7	0	0	0	75.49	5.69	14.29	Medium	Bacteria	Poribacteria	WGA-4E	WGA-4E	PCPOR2b	PCPOR2b		63.87
Candidatus Poribacteria bacterium_SB0662_bin_35	Ircinia ramosa sponge	4.77992		14992	454	N/A	42.00	84.5238095	k__Bacteria	2993	147	91	7	139	1	0	0	0	94.34	1.1	0	High	Bacteria	Poribacteria	WGA-4E	WGA-4E	WGA-3G	MSPOR6		84.62
Candidatus Poribacteria bacterium_SB0662_bin_49	Ircinia ramosa sponge	5.03992		55191	141	N/A	48.20	88.0952381	k__Bacteria	2993	147	91	6	138	2	1	0	0	95.44	4.4	0	High	Bacteria	Poribacteria	WGA-4E	WGA-4E	WGA-3G			88.47
Candidatus Poribacteria bacterium_SB0662_bin_50	Ircinia ramosa sponge	5.30511		7167	854	N/A	47.60	53.5714286	k__Bacteria	2993	147	91	47	98	1	1	0	0	68.06	3.3	0	Medium	Bacteria	Poribacteria	WGA-4E	WGA-4E	WGA-3G	WGA-3G		59.54
Candidatus Poribacteria bacterium_SB0663_bin_6	Ircinia ramosa sponge	5.50875		8547	764	N/A	48.00	80.952381	k__Bacteria	2993	143	89	12	127	3	1	0	0	91.22	5.06	33.33	Medium	Bacteria	Poribacteria	WGA-4E	WGA-4E	WGA-3G	WGA-3G		79.33
Candidatus Poribacteria bacterium_SB0664_bin_28	Ircinia ramosa sponge	5.58496		14204	507	N/A	47.60	83.3333333	k__Bacteria	2993	147	91	7	137	3	0	0	0	94.34	3.3	0	High	Bacteria	Poribacteria	WGA-4E	WGA-4E	WGA-3G	WGA-3G		88.06
Candidatus Poribacteria bacterium_SB0664_bin_42	Ircinia ramosa sponge	3.47331		4921	726	N/A	48.70	58.3333333	k__Bacteria	2921	152	93	61	90	1	0	0	0	58.46	1.08	0	Medium	Bacteria	Poribacteria	WGA-4E	WGA-4E	WGA-3G			52.02
Candidatus Poribacteria bacterium_SB0665_bin_33	Ircinia ramosa sponge	3.66401		4940	767	N/A	49.50	60.7142857	k__Bacteria	2921	152	93	47	103	2	0	0	0	59.33	1.61	100	Medium	Bacteria	Poribacteria	WGA-4E	WGA-4E	WGA-3G	WGA-3G		57.06
Candidatus Poribacteria bacterium_SB0668_bin_36	Ircinia ramosa sponge	4.85248		9981	594	N/A	48.60	86.9047619	k__Bacteria	2993	147	91	12	131	3	1	0	0	88.85	4.4	16.67	Medium	Bacteria	Poribacteria	WGA-4E	WGA-4E	WGA-3G			81.43
Candidatus Poribacteria bacterium_SB0668_bin_37	Ircinia ramosa sponge	4.85127		6063	881	N/A	48.00	66.6666667	k__Bacteria	2993	147	91	29	114	3	1	0	0	81.61	5.49	0	Medium	Bacteria	Poribacteria	WGA-4E	WGA-4E	WGA-3G	WGA-3G		70.3
Candidatus Poribacteria bacterium_SB0668_bin_40	Ircinia ramosa sponge	3.02635		4628	683	N/A	42.90	53.5714286	k__Bacteria	2993	147	91	59	88	0	0	0	0	57.39	0	0	Medium	Bacteria	Poribacteria	WGA-4E	WGA-4E	WGA-3G	MSPOR6		54.68
Candidatus Poribacteria bacterium_SB0669_bin_10	Ircinia ramosa sponge	5.86246		12181	613	N/A	47.90	84.5238095	k__Bacteria	2993	143	89	6	133	3	1	0	0	95.34	5.62	0	Medium	Bacteria	Poribacteria	WGA-4E	WGA-4E	WGA-3G	WGA-3G		81.13
Candidatus Poribacteria bacterium_SB0670_bin_33	Ircinia ramosa sponge	5.5676		19221	401	N/A	47.60	84.5238095	k__Bacteria	2993	147	91	5	138	4	0	0	0	96.54	4.4	0	High	Bacteria	Poribacteria	WGA-4E	WGA-4E	WGA-3G	WGA-3G		89.05
Candidatus Poribacteria bacterium_SB0670_bin_34	Ircinia ramosa sponge	4.77639		8225	691	N/A	48.10	85.7142857	k__Bacteria	2993	147	91	15	127	4	1	0	0	87.28	5.68	0	Medium	Bacteria	Poribacteria	WGA-4E	WGA-4E	WGA-3G			79.48
Candidatus Poribacteria bacterium_SB0672_bin_19	Ircinia ramosa sponge	3.21238		5126	662	N/A	42.70	61.9047619	k__Bacteria	2921	152	93	45	100	7	0	0	0	59.45	4.02	0	Medium	Bacteria	Poribacteria	WGA-4E	WGA-4E	WGA-3G	MSPOR6		56.96
Candidatus Poribacteria bacterium_SB0675_bin_22	Ircinia ramosa sponge	6.17073		22403	391	N/A	47.60	88.0952381	k__Bacteria	2993	143	89	4	135	3	1	0	0	97.58	5.62	0	Medium	Bacteria	Poribacteria	WGA-4E	WGA-4E	WGA-3G	WGA-3G		85.99
Candidatus Poribacteria bacterium_SB0676_bin_15	Ircinia ramosa sponge	4.97281		8295	732	N/A	48.00	79.7619048	k__Bacteria	2993	147	91	14	128	4	0	1	0	87.75	7.69	10	Medium	Bacteria	Poribacteria	WGA-4E	WGA-4E	WGA-3G	WGA-3G		80
Candidatus Poribacteria bacterium_SB0677_bin_25	Ircinia ramosa sponge	3.98166		6311	724	N/A	42.80	69.047619	k__Bacteria	2993	143	89	34	108	1	0	0	0	71.61	1.12	0	Medium	Bacteria	Poribacteria	WGA-4E	WGA-4E	WGA-3G	MSPOR6		65.08
Candidatus Poribacteria bacterium_SB0678_bin_11	Ircinia ramosa sponge	4.08399		7179	644	N/A	42.30	73.8095238	k__Bacteria	2993	147	91	24	121	2	0	0	0	79.81	2.2	0	Medium	Bacteria	Poribacteria	WGA-4E	WGA-4E	WGA-3G	MSPOR6		73.65
Candidatus Poribacteria bacterium_SP142	South Pacific Ocean	5.19697		71421	87	N/A	41.10	84.5238095	k__Bacteria	2993	147	91	2	142	3	0	0	0	98.84	3.3	0	High	Bacteria	Poribacteria	WGA-4E	WGA-4E	UBA9662	UBA9662	UBA9662 sp002709695	90.28
Candidatus Poribacteria bacterium_SpSt-970	Sediment, Yellowstone National Park	4.61264		6342	895	N/A	37.40	75	k__Bacteria	2921	152	93	7	136	7	2	0	0	95.98	8.8	23.08	Medium	Bacteria	Poribacteria	WGA-4E	WGA-4E	UBA9662	UBA9662		60.12
Candidatus Poribacteria bacterium_SZUA-1091	Dilute Hydrothermal Plume	4.32253		5942	785	N/A	43.70	59.5238095	k__Bacteria	2993	143	89	44	92	7	0	0	0	66.97	3.78	0	Medium	Bacteria	Poribacteria	WGA-4E	WGA-4E	UBA9662	UBA9662		89.76
Candidatus Poribacteria bacterium_SZUA-1195	Kilo Moana Hydrothermal plume 60m	5.89051		16714	533	N/A	43.50	83.3333333	k__Bacteria	2993	147	91	4	141	2	0	0	0	96.64	2.2	0	High	Bacteria	Poribacteria	WGA-4E	WGA-4E	UBA9662	UBA9662		65.1
Candidatus Poribacteria bacterium_SZUA-1252	Tahi Moana Above plume background	5.42649		15978	483	N/A	43.40	59.5238095	k__Bacteria	2993	147	91	51	92	4	0	0	0	80.01	4.4	25	Medium	Bacteria	Poribacteria	WGA-4E	WGA-4E	UBA9662	UBA9662		79.27
Candidatus Poribacteria bacterium_SZUA-1287	Abe hydrothermal plume 200m	6.06823		18405	565	N/A	43.30	79.7619048	k__Bacteria	2993	147	91	11	127	8	1	0	0	91.14	9.89	0	Medium	Bacteria	Poribacteria	WGA-4E	WGA-4E	UBA9662	UBA9662		86.21
Candidatus Poribacteria bacterium_SZUA-1326	Tui Malila hydrothermal plume 10m	6.26822		15477	595	N/A	43.60	84.5238095	k__Bacteria	2993	147	91	4	140	3	0	0	0	97.19	3.3	33.33	High	Bacteria	Poribacteria						78.97
Candidatus Poribacteria bacterium_UBA9662	Marine environment	4.87225		8842	684	N/A	40.70	64.2857143	k__Bacteria	2993	147	91	42	98	7	0	0	0	67.23	1.16	0	Medium	Bacteria	Poribacteria	WGA-4E	WGA-4E	UBA9662	UBA9662		60.6
Candidatus Poribacteria bacterium_UWMA-0016	Abe hydrothermal plume 200m	5.70515		10773	830	N/A	43.70	69.047619	k__Bacteria	2993	147	91	36	110	1	0	0	0	67.88	1.1	0	Medium	Bacteria	Poribacteria	WGA-4E	WGA-4E	UBA9662	UBA9662		65.62
Candidatus Poribacteria bacterium_UWMA-0050	Kilo Moana Hydrothermal plume 60m	7.62347		15095	841	N/A	43.70	83.3333333	k__Bacteria	2993	147	91	6	139	2	0	0	0	94.44	2.2	0	High	Bacteria	Poribacteria	WGA-4E	WGA-4E	UBA9662	UBA9662		86.57
Candidatus Poribacteria bacterium_UWMA-0113	Tahi Moana Above plume background	8.31854		17093	1413	N/A	43.80	79.7619048	k__Bacteria	2993	147	91	4	134	9	0	0	0	98.71	7.34	11.11	Medium	Bacteria	Poribacteria	WGA-4E	WGA-4E	UBA9662	UBA9662		87.12
Candidatus Poribacteria bacterium_UWMA-0119	Tui Malila hydrothermal plume 10m	6.84455		35814	420	N/A	43.60	84.5238095	k__Bacteria	2993	147	91	3	138	6	0	0	0	98.29	5.49	50	Medium	Bacteria	Poribacteria	WGA-4E	WGA-4E	UBA9662	UBA9662		90.1
Candidatus Poribacteria bacterium_UWMA-0133	Dilute Hydrothermal Plume	3.96263		3541	1331	N/A	43.50	50	k__Bacteria	2993	143	89	40	100	2	1	0	0	70.55	1.43	0	Medium	Bacteria	Poribacteria	WGA-4E	WGA-4E	UBA9662	UBA9662		67.54
Candidatus Poribacteria bacterium_UWMA-0201	Mid-Cayman Rise Vent Fluids	2.73766		4704	763	N/A	54.30	67.8571429	k__Bacteria	2921	152	93	16	127	8	1	0	0	86.8	7.77	9.09	Medium	Bacteria	Poribacteria	WGA-4E	B28-G17	B28-G17			66.27
Candidatus Poribacteria bacterium_UWMA-0232	Mid-Cayman Rise Vent Fluids	5.55724		5420	1192	N/A	45.20	64.2857143	k__Bacteria	2993	143	89	22	112	7	1	1	0	83.03	4.38	0	Medium	Bacteria	Poribacteria	WGA-4E					74.84
Candidatus Poribacteria bacterium_RS423	Red Sea	5.32606		59315	166	N/A	40.20	84.5238095	k__Bacteria	2921	152	93	6	139	7	0	0	0	95.46	6.45	14.29	Medium	Bacteria	Poribacteria	WGA-4E	WGA-4E	UBA9662	TMED15	TMED15 sp002729015	85.83
Candidatus Poribacteria bacterium_SAT10	South Atlantic Ocean	4.7322		50212	123	N/A	40.00	80.952381	k__Bacteria	5449	104	58	9	93	2	0	0	0	95.61	3.45	100	High	Bacteria	Poribacteria	WGA-4E	WGA-4E	UBA9662	TMED15	TMED15 sp002714785	84.88
Candidatus Poribacteria bacterium_SAT1451	South Atlantic Ocean	4.96303		39891	160	N/A	41.80	76.1904762	k__Bacteria	2993	147	91	25	117	5	0	0	0	85.65	5.49	100	Medium	Bacteria	Poribacteria	WGA-4E	WGA-4E	UBA9662	UBA9662	UBA9662 sp002697225	82.74
Candidatus Poribacteria bacterium_ARS1035	Northwest Arabian Sea Upwelling Province	3.96736		28336	187	N/A	41.90	69.047619	k__Bacteria	2993	147	91	43	101	3	0	0	0	65.2	2.2	66.67	Medium	Bacteria	Poribacteria	WGA-4E	WGA-4E	UBA9662	UBA9662	UBA9662 sp002690165	60.91
Candidatus Poribacteria bacterium_ARS61	Northwest Arabian Sea Upwelling Province	5.33925		12287	457	N/A	66.60	73.8095238	k__Bacteria	2993	143	89	25	115	3	0	0	0	83.27	2.35	0	Medium	Bacteria	Poribacteria	WGA-4E	GCA-2687025	GCA-2687025	GCA-2687025	GCA-2687025 sp002687025	77.98
Candidatus Poribacteria bacterium_ARS87	Northwest Arabian Sea Upwelling Province	4.05413		20570	243	N/A	46.70	59.5238095	k__Bacteria	2993	143	89	49	92	1	0	1	0	53.87	1.43	28.57	Medium	Bacteria	Poribacteria	WGA-4E	WGA-4E	UBA9662	GCA-2699335		56.35
Candidatus Poribacteria bacterium_B28_G17	deep-sea hydrothermal vent sediments	2.63952		5203	538	N/A	59.90	64.2857143	k__Bacteria	2993	147	91	40	103	4	0	0	0	73.11	3.85	25	Medium	Bacteria	Poribacteria	WGA-4E	B28-G17	B28-G17	B28-G17	B28-G17 sp003645735	65.36
Candidatus Poribacteria bacterium_Bin_402	Microbial mat from hypersaline water environment	5.53093		17287	451	N/A	40.60	76.1904762	k__Bacteria	2993	147	91	10	120	17	0	0	0	94.04	6.52	0	Medium	Bacteria	Poribacteria						84.52
Candidatus Poribacteria bacterium_M_DeepCast_200m_m2_052	Lake Tanganyika, Mahale, Tanzania	9.8411		37012	396	N/A	44.70	83.3333333	k__Bacteria	2993	147	91	7	130	9	1	0	0	93.34	9.07	16.67	Medium	Bacteria	Poribacteria	WGA-4E					86.21
Candidatus Poribacteria bacterium_M_DeepCast_65m_m2_014	Lake Tanganyika, Mahale, Tanzania	4.34501		28384	291	N/A	65.00	84.5238095	k__Bacteria	2993	147	91	2	142	3	0	0	0	97.8	3.3	33.33	High	Bacteria	Poribacteria	WGA-4E	GCA-2687025	GCA-2687025			90.67
Candidatus Poribacteria bacterium_K_DeepCast_300m_m1_220	Lake Tanganyika, Kigoma, Tanzania	2.71783		2489	1073	N/A	39.40	28.5714286	k__Bacteria	2993	147	91	70	72	4	1	0	0	51.76	4.95	14.29	Medium	Bacteria	Poribacteria						43.35
Candidatus Poribacteria bacterium_HyVt-180	Marine hydrothermal sediment	2.42161		2954	858	N/A	53.30	57.1428571	k__Bacteria	2921	152	93	52	97	3	0	0	0	59.36	1.79	0	Medium	Bacteria	Poribacteria	WGA-4E	B28-G17	B28-G17			55.81
Candidatus Poribacteria bacterium_MED599	Mediterranean Sea	4.81195		28937	217	N/A	40.10	79.7619048	k__Bacteria	2993	147	91	7	136	4	0	0	0	94.44	4.4	25	High	Bacteria	Poribacteria	WGA-4E	WGA-4E	UBA9662	TMED15	TMED15 sp002714785	88.19
Candidatus Poribacteria bacterium_NAT1	North Atlantic Ocean	6.42189		31101	257	N/A	46.80	78.5714286	k__Bacteria	2993	147	91	23	117	7	0	0	0	83.45	4.15	14.29	Medium	Bacteria	Poribacteria	WGA-4E	WGA-4E	UBA9662	GCA-2699335	GCA-2699335 sp002699335	74.4
Candidatus Poribacteria bacterium_NAT79	North Atlantic Ocean	4.24277		44479	122	N/A	40.10	85.7142857	k__Bacteria	2993	147	91	6	135	6	0	0	0	95.44	4.76	50	High	Bacteria	Poribacteria	WGA-4E	WGA-4E	UBA9662	TMED15	TMED15 sp002714785	88.15
Candidatus Poribacteria bacterium_NAT81	North Atlantic Ocean	4.16744		28622	168	N/A	41.50	82.1428571	k__Bacteria	2993	147	91	12	131	4	0	0	0	88.85	3.4	100	Medium	Bacteria	Poribacteria	WGA-4E	WGA-4E	UBA9662	UBA9662	UBA9662 sp002697225	80.46
Candidatus Poribacteria bacterium_NP41	North Pacific Ocean	5.34453		28426	243	N/A	43.20	78.5714286	k__Bacteria	2993	147	91	20	123	4	0	0	0	90.15	4.4	50	High	Bacteria	Poribacteria	WGA-4E	WGA-4E	UBA9662	UBA9662	UBA9662 sp002690165	80.42
Candidatus Poribacteria bacterium_NP60	North Pacific Ocean	5.8144		113317	120	N/A	40.20	84.5238095	k__Bacteria	5449	104	58	1	88	15	0	0	0	98.28	4.47	0	High	Bacteria	Poribacteria	WGA-4E	WGA-4E	UBA9662	TMED15	TMED15 sp002714785	86.59
