# Supplementary material for: Comparative Genomics Provides Insight into the Function of Broad-Host Range Sponge Symbionts
Source: mBio. 2021 Sep 14;12(5):e01577-21. doi: 10.1128/mBio.01577-21 (PMC8546597; doi:10.1128/mBio.01577-21)
Supplement: TABLE S5 [file mbio.01577-21-st005.txt]

Table S5. Genes unique to the putative betaproteobacteria symbiont Bin 003B4, relative to all other genes present in the four T. favus metagenomes.
003B_4 gene	Blast annotation	%ID match	E-value	Prokka annotation
003B_4_00168	WP_085124760.1 5-oxoprolinase subunit PxpA [Tistlia consotensis]	72.1	7.9E-97	hypothetical protein
003B_4_01334	WP_027355025.1 restriction endonuclease subunit M [Desulfosarcina sp. BuS5]	69	9.4E-220	hypothetical protein
003B_4_00512	WP_019295388.1 MULTISPECIES: ABC transporter permease subunit [Leisingera]	68	2.6E-259	Glycine betaine/proline betaine transport system permease protein ProW
003B_4_02033	WP_053090856.1 site-specific DNA-methyltransferase [Prevotella bivia]	58.2	2.9E-159	hypothetical protein
003B_4_01608	SMG64401.1 zinc metalloprotease [methanotrophic bacterial endosymbiont of Bathymodiolus sp.]	55.3	2E-68	hypothetical protein
003B_4_02969	WP_119538298.1 VWA domain-containing protein [Aureimonas sp. M2BS4Y-1]	45.5	1.1E-71	hypothetical protein
003B_4_01936	PZN07276.1 phage portal protein [Firmicutes bacterium]	44	6.4E-83	hypothetical protein
003B_4_00345	RPJ08502.1 ankyrin repeat domain-containing protein [Spirochaetaceae bacterium]	43.3	0.00012	hypothetical protein
003B_4_03199	WP_046449363.1 phage terminase small subunit P27 family [Hafnia alvei]	40.4	8E-15	hypothetical protein
003B_4_01282	RKX53695.1 PBSX family phage terminase large subunit [Thermotoga sp.]	40.2	1.1E-66	hypothetical protein
003B_4_01933	RMH11198.1 phage major capsid protein [Gammaproteobacteria bacterium]	37.1	8.2E-67	hypothetical protein
003B_4_00054	WP_060041059.1 antirestriction protein ArdA [Burkholderia multivorans]	34.6	1.3E-17	hypothetical protein
003B_4_01075	WP_082113235.1 RNA ligase, Rnl2 family [Kordia jejudonensis]	33.1	1.6E-34	hypothetical protein
003B_4_02104	WP_128093094.1 ERF family protein [Ochrobactrum pituitosum]	30.8	0.00023	hypothetical protein
