# Supplementary material for: Comparative Genomics Provides Insight into the Function of Broad-Host Range Sponge Symbionts
Source: mBio. 2021 Sep 14;12(5):e01577-21. doi: 10.1128/mBio.01577-21 (PMC8546597; doi:10.1128/mBio.01577-21)
Supplement: TABLE S6 [file mbio.01577-21-st006.txt]

Table S6. Pairwise average amino acid identity scores (top) and pairwise average 16S rRNA gene sequence identity scores (bottom) between Tethybacterales genomes.
Bins	CCyA_2_3	CCyB_3_2	Csing_1	Csing_2	Csing_3	Csing_5	Csing_6	Csing_7	003B_4	B3	C29	Crambe1	TSB1	AqS2	Ccb2r	ImetM1_9	ImetM2_1_1	Bin Family
CCyA_2_3		98.41	60.36	60.19	59.59	60.87	60.28	60.33	47.93	47.7	47.85	47.56	47.89	45.32	43.79	45.91	45.83	Polydorabacteraceae
CCyB_3_2	98.41		59.87	59.68	58.85	60.1	59.72	60.02	47.45	47.38	47.64	47.32	47.97	45.02	43.75	45.63	45.58	Polydorabacteraceae
Csing_1	60.36	59.87		93.74	92.93	94.48	93.7	93.49	47.39	46.67	47.39	47.22	47.96	45.2	43.56	44.88	44.79	Polydorabacteraceae
Csing_2	60.19	59.68	93.74		96.45	95.87	100	92.31	46.44	46.66	46.69	46.94	47.18	44.92	43.78	45.17	45.16	Polydorabacteraceae
Csing_3	59.59	58.85	92.93	96.45		99.99	96.38	92.6	46.4	46.26	46.66	46.85	46.51	44.77	43.86	44.75	44.67	Polydorabacteraceae
Csing_5	60.87	60.1	94.48	95.87	99.99		95.8	93.35	47.4	46.62	47.1	47.67	47	45.13	44.42	45.25	45.19	Polydorabacteraceae
Csing_6	60.28	59.72	93.7	100	96.38	95.8		92.24	46.43	46.66	46.67	46.87	47.2	44.88	43.81	45.16	45.15	Polydorabacteraceae
Csing_7	60.33	60.02	93.49	92.31	92.6	93.35	92.24		47.12	45.3	46.67	47.28	46.63	44.84	43.4	44.78	44.78	Polydorabacteraceae
003B_4	47.93	47.45	47.39	46.44	46.4	47.4	46.43	47.12		57.95	54.49	52.92	50.16	43.94	44	45.11	45.19	Persebacteraceae
B3	47.7	47.38	46.67	46.66	46.26	46.62	46.66	45.3	57.95		52.61	52.51	49.21	44.58	44.36	44.89	44.88	Persebacteraceae
C29	47.85	47.64	47.39	46.69	46.66	47.1	46.67	46.67	54.49	52.61		61.26	49.99	44.42	43.66	44.01	43.92	Persebacteraceae
Crambe1	47.56	47.32	47.22	46.94	46.85	47.67	46.87	47.28	52.92	52.51	61.26		50.56	45.25	43.45	44.84	44.89	Persebacteraceae
TSB1	47.89	47.97	47.96	47.18	46.51	47	47.2	46.63	50.16	49.21	49.99	50.56		46.02	43.52	45.48	45.34	Persebacteraceae
AqS2	45.32	45.02	45.2	44.92	44.77	45.13	44.88	44.84	43.94	44.58	44.42	45.25	46.02		53.12	55.02	55.02	Tethybactereaceae
Ccb2r	43.79	43.75	43.56	43.78	43.86	44.42	43.81	43.4	44	44.36	43.66	43.45	43.52	53.12		55.55	55.43	Tethybactereaceae
ImetM1_9	45.91	45.63	44.88	45.17	44.75	45.25	45.16	44.78	45.11	44.89	44.01	44.84	45.48	55.02	55.55		99.86	Tethybactereaceae
ImetM2_1_1	45.83	45.58	44.79	45.16	44.67	45.19	45.15	44.78	45.19	44.88	43.92	44.89	45.34	55.02	55.43	99.86		Tethybactereaceae
Bin Family	Polydorabacteraceae	Polydorabacteraceae	Polydorabacteraceae	Polydorabacteraceae	Polydorabacteraceae	Polydorabacteraceae	Polydorabacteraceae	Polydorabacteraceae	Persebacteraceae	Persebacteraceae	Persebacteraceae	Persebacteraceae	Persebacteraceae	Tethybactereaceae	Tethybactereaceae	Tethybactereaceae	Tethybactereaceae
Bins	CCyA_2_3	CCyB_3_2	Csing1	Csing2	Csing_3	Csing_5	Csing6	Csing_7	003B_4	B3	C29	Crambe1	TSB1	AqS2	Ccb2r	ImetM1_9	ImetM2_1_1	Bin Family
CCyA_2_3		99.93	95.32	95.32			95.32		88.77			87.46	88.46	87.60	86.16	86.99	86.99	Polydorabacteraceae			16S not recovered
CCyB_3_2	99.93		95.26	95.26			95.26		88.83			87.52	88.65	87.66	86.22	87.06	87.06	Polydorabacteraceae
Csing_1	95.32	95.26		100.00			100.00		88.48			87.31	89.87	86.84	85.40	86.55	86.55	Polydorabacteraceae
Csing_2	95.32	95.26	100.00				100.00		88.48			87.31	89.87	86.84	85.40	86.55	86.55	Polydorabacteraceae
Csing_3																		Polydorabacteraceae
Csing_5																		Polydorabacteraceae
Csing_6	95.32	95.26	100.00	100.00					88.48			87.31	89.87	86.84	85.40	86.55	86.55	Polydorabacteraceae
Csing_7																		Polydorabacteraceae
003B_4	88.77	88.83	88.48	88.48			88.48					89.15	90.46	85.14	83.75	84.65	84.65	Persebacteraceae
B3																		Persebacteraceae
C29																		Persebacteraceae
Crambe1	87.46	87.52	87.31	87.31			87.31		89.15				90.46	84.61	83.10	83.01	83.01	Persebacteraceae
TSB1	88.46	88.65	89.87	89.87			89.87		90.46			90.46		87.15	85.37	85.66	85.66	Persebacteraceae
AqS2	87.60	87.66	86.84	86.84			86.84		85.12			84.61	87.15		90.64	91.75	91.75	Tethybactereaceae
Ccb2r	86.16	86.22	85.40	85.40			85.40		83.71			83.11	85.37	90.64		92.46	92.46	Tethybactereaceae
ImetM1_9	86.99	87.06	86.55	86.55			86.55		84.65			83.01	85.66	91.75	92.46		100.00	Tethybactereaceae
ImetM2_1_1	86.99	87.06	86.55	86.55			86.55		84.65			83.01	85.66	91.75	92.46	100.00		Tethybactereaceae
Bin Family	Polydorabacteraceae	Polydorabacteraceae	Polydorabacteraceae	Polydorabacteraceae	Polydorabacteraceae	Polydorabacteraceae	Polydorabacteraceae	Polydorabacteraceae	Persebacteraceae	Persebacteraceae	Persebacteraceae	Persebacteraceae	Persebacteraceae	Tethybactereaceae	Tethybactereaceae	Tethybactereaceae	Tethybactereaceae
