# Supplementary material for: Comparative Genomics Provides Insight into the Function of Broad-Host Range Sponge Symbionts
Source: mBio. 2021 Sep 14;12(5):e01577-21. doi: 10.1128/mBio.01577-21 (PMC8546597; doi:10.1128/mBio.01577-21)
Supplement: TABLE S7 [file mbio.01577-21-st007.txt]

Table S7. KEGG annotation counts for all Tethybacterales and Poribacteria genomes grouped by metabolic pathway.
				Polydorabacteraceae								Tethybacteraceae				Persebacteraceae					Entoporibacteria
KO	Gene name	Pathway	Category	Csing_1	Csing_2	Csing_3	Csing_5	Csing_6	Csing_7	CCyA_2_3	CCyB_3_2	ImetM1_9	ImetM2_1_1	Ccb2r	AqS2	003B_4	B3	C29	Crambe1	TSB1	Geopar1_7_8	Geopar2_1_1	Geopar2_1_2	AGPOR5	MSPOR6	PCPOR1	PCPOR2	PCPOR2a	PCPOR2b	PCPOR4	PNGco_C_bin3	PNGco_C_binSS2	SB0661_29	SB0661_50	SB0662_35	SB0662_49	SB0662_50	SB0663_6	SB0664_28	SB0664_42	SB0665_33	SB0668_36	SB0668_37	SB0668_40	SB0669_10	SB0670_33	SB0670_34	SB0672_19	SB0675_22
K09996	artJ	Arginine transporter	Amino acid transporter	0	0	0	0	0	0	0	0	0	0	0	0	0	0	0	0	0	0	0	0	0	0	0	0	0	0	0	0	0	0	0	0	0	0	0	0	0	0	0	0	0	0	0	0	0	0
K09997	artI	Arginine transporter	Amino acid transporter	0	0	0	0	0	0	0	0	0	0	0	0	0	0	0	0	0	0	0	0	0	0	0	0	0	0	0	0	0	0	0	0	0	0	0	0	0	0	0	0	0	0	0	0	0	0
K09998	artM	Arginine transporter	Amino acid transporter	0	0	0	0	0	0	0	0	0	0	0	0	0	0	0	0	0	0	0	0	0	0	0	0	0	0	0	0	0	0	0	0	0	0	0	0	0	0	0	0	0	0	0	0	0	0
K09999	artQ	Arginine transporter	Amino acid transporter	0	0	0	0	0	0	0	0	0	0	0	0	0	0	0	0	0	0	0	0	0	0	0	0	0	0	0	0	0	0	0	0	0	0	0	0	0	0	0	0	0	0	0	0	0	0
K10000	artP	Arginine transporter	Amino acid transporter	0	0	0	0	0	0	0	0	0	0	0	0	0	0	0	0	0	0	0	0	0	0	0	0	0	0	0	0	0	0	0	0	0	0	0	0	0	0	0	0	0	0	0	0	0	0
K17077	artQ	Arginine/lysine/histidine transporter	Amino acid transporter	0	0	0	0	0	0	0	0	0	0	0	0	0	0	0	0	0	0	0	0	0	0	0	0	0	0	0	0	0	0	0	0	0	0	0	0	0	0	0	0	0	0	0	0	0	0
K23059	artP, artI	Arginine/lysine/histidine transporter	Amino acid transporter	0	0	0	0	0	0	0	0	0	0	0	0	0	0	0	0	0	0	0	0	0	0	0	0	0	0	0	0	0	0	0	0	0	0	0	0	0	0	0	0	0	0	0	0	0	0
K23060	artR, artM	Arginine/lysine/histidine transporter	Amino acid transporter	0	0	0	0	0	0	0	0	0	0	0	0	0	0	0	0	0	0	0	0	0	0	0	0	0	0	0	0	0	0	0	0	0	0	0	0	0	0	0	0	0	0	0	0	0	0
K17062	bgtB	Arginine/lysine/histidine/glutamine transporter	Amino acid transporter	0	0	0	0	0	0	0	0	0	0	0	0	0	0	0	0	0	0	0	0	0	0	0	0	0	0	0	0	0	0	0	0	0	0	0	0	0	0	0	0	0	0	0	0	0	0
K17063	bgtA	Arginine/lysine/histidine/glutamine transporter	Amino acid transporter	0	0	0	0	0	0	0	0	0	0	0	0	0	0	0	0	0	0	0	0	0	0	0	0	0	0	0	0	0	0	0	0	0	0	0	0	0	0	0	0	0	0	0	0	0	0
K10022	aotJ	Arginine/ornithine transporter	Amino acid transporter	0	0	0	0	0	0	0	0	0	0	0	0	0	0	0	0	0	0	0	0	0	0	0	0	0	0	0	0	0	0	0	0	0	0	0	0	0	0	0	0	0	0	0	0	0	0
K10023	aotM	Arginine/ornithine transporter	Amino acid transporter	0	0	0	0	0	0	0	0	0	0	0	0	0	0	0	0	0	0	0	0	0	0	0	0	0	0	0	0	0	0	0	0	0	0	0	0	0	0	0	0	0	0	0	0	0	0
K10024	aotQ	Arginine/ornithine transporter	Amino acid transporter	0	0	0	0	0	0	0	0	0	0	0	0	0	0	0	0	0	0	0	0	0	0	0	0	0	0	0	0	0	0	0	0	0	0	0	0	0	0	0	0	0	0	0	0	0	0
K10025	aotP	Arginine/ornithine transporter	Amino acid transporter	0	0	0	0	0	0	0	0	0	0	0	0	0	0	0	0	0	0	0	0	0	0	0	0	0	0	0	0	0	0	0	0	0	0	0	0	0	0	0	0	0	0	0	0	0	0
K10039	peb1A, glnH	Aspartate/glutamate/glutamine transporter	Amino acid transporter	0	0	0	0	0	0	0	0	0	0	0	0	0	0	0	0	0	0	0	0	0	0	0	0	0	0	0	0	0	0	0	0	0	0	0	0	0	0	0	0	0	0	0	0	0	0
K10040	peb1B, glnP, glnM	Aspartate/glutamate/glutamine transporter	Amino acid transporter	0	0	0	0	0	0	0	0	0	0	0	0	0	0	0	0	0	0	0	0	0	0	0	0	0	0	0	0	0	0	0	0	0	0	0	0	0	0	0	0	0	0	0	0	0	0
K10041	peb1C, glnQ	Aspartate/glutamate/glutamine transporter	Amino acid transporter	0	0	0	0	0	0	0	0	0	0	0	0	0	0	0	0	0	0	0	0	0	0	0	0	0	0	0	0	0	0	0	0	0	0	0	0	0	0	0	0	0	0	0	0	0	0
K01995	livG	Branched-chain amino acid transporter	Amino acid transporter	2	1	1	1	1	2	5	5	0	0	0	0	3	1	3	3	0	1	0	0	1	1	1	2	1	1	1	0	1	1	1	1	1	0	1	1	0	0	1	0	1	1	1	0	1	1
K01996	livF	Branched-chain amino acid transporter	Amino acid transporter	2	2	0	0	2	1	5	4	0	0	0	0	1	0	1	1	0	1	0	0	1	1	1	2	1	2	1	0	1	1	1	1	1	0	1	1	0	0	1	0	1	1	1	0	1	1
K01997	livH	Branched-chain amino acid transporter	Amino acid transporter	3	2	2	2	2	4	8	7	1	1	1	0	4	1	2	4	0	1	0	1	1	1	1	2	1	2	1	1	1	1	1	1	1	1	1	1	1	1	1	1	1	1	1	1	0	1
K01998	livM	Branched-chain amino acid transporter	Amino acid transporter	2	2	1	1	2	4	4	3	1	1	1	0	4	1	2	1	0	1	0	1	1	1	1	2	1	1	1	1	1	1	1	1	1	1	1	1	1	1	1	1	1	1	1	1	0	1
K01999	livK	Branched-chain amino acid transporter	Amino acid transporter	2	3	1	1	3	2	6	6	1	1	1	0	2	0	0	3	0	5	5	5	7	7	8	13	7	7	15	2	5	8	14	8	7	9	9	8	5	4	5	6	3	10	8	5	4	10
K02424	fliY, tcyA	Cystine transporter	Amino acid transporter	0	0	0	0	0	0	0	0	0	0	0	0	0	0	0	0	0	0	0	0	0	0	0	0	0	0	0	0	0	0	0	0	0	0	0	0	0	0	0	0	0	0	0	0	0	0
K10009	tcyB, yecS	Cystine transporter	Amino acid transporter	0	0	0	0	0	0	0	0	0	0	0	0	0	0	0	0	0	0	0	0	0	0	0	0	0	0	0	0	0	0	0	0	0	0	0	0	0	0	0	0	0	0	0	0	0	0
K10010	tcyC, yecC	Cystine transporter	Amino acid transporter	0	0	0	0	0	0	0	0	0	0	0	0	0	0	0	0	0	0	0	0	0	0	0	0	0	0	0	0	0	0	0	0	0	0	0	0	0	0	0	0	0	0	0	0	0	0
K02071	metN	D-Methionine transporter	Amino acid transporter	0	0	0	0	0	0	0	0	0	0	0	0	0	0	0	0	0	0	0	0	0	0	0	0	0	0	0	0	0	0	0	0	0	0	0	0	0	0	0	0	0	0	0	0	0	0
K02072	metI	D-Methionine transporter	Amino acid transporter	0	0	0	0	0	0	0	0	0	0	0	0	0	0	0	0	0	0	0	0	0	0	0	0	0	0	0	0	0	0	0	0	0	0	0	0	0	0	0	0	0	0	0	0	0	0
K02073	metQ	D-Methionine transporter	Amino acid transporter	0	0	0	0	0	0	0	0	0	0	0	0	0	0	0	0	0	0	0	0	0	0	0	0	0	0	0	0	0	0	0	0	0	0	0	0	0	0	0	0	0	0	0	0	0	0
K09969	aapJ, bztA	General L-amino acid transporter	Amino acid transporter	1	0	1	1	0	0	1	1	0	0	1	1	1	1	1	1	0	0	0	0	1	1	1	1	0	1	1	1	1	1	1	1	1	1	1	1	1	0	1	0	1	1	1	0	1	1
K09970	aapQ, bztB	General L-amino acid transporter	Amino acid transporter	1	1	1	1	1	1	1	1	1	1	1	1	1	2	1	1	0	0	1	1	1	0	1	1	0	1	1	1	1	1	2	1	1	1	1	1	1	0	1	0	1	1	1	1	1	1
K09971	aapM, bztC	General L-amino acid transporter	Amino acid transporter	1	1	1	1	1	1	1	1	1	1	1	1	1	2	0	1	0	0	1	1	1	0	1	1	0	1	1	1	1	1	2	1	1	1	1	1	1	0	1	1	1	1	1	1	1	1
K09972	aapP, bztD	General L-amino acid transporter	Amino acid transporter	1	1	1	1	1	0	1	1	1	1	0	1	1	1	1	1	0	0	0	0	0	0	0	0	0	0	0	0	0	0	1	0	0	0	0	0	0	0	0	0	0	0	0	0	0	0
K10005	gluB	Glutamate transporter	Amino acid transporter	0	0	0	0	0	0	0	0	0	0	0	0	0	0	0	0	0	0	0	0	0	0	0	0	0	0	0	0	0	0	0	0	0	0	0	0	0	0	0	0	0	0	0	0	0	0
K10006	gluC	Glutamate transporter	Amino acid transporter	0	0	0	0	0	0	0	0	0	0	0	0	0	0	0	0	0	0	0	0	0	0	0	0	0	0	0	0	0	0	0	0	0	0	0	0	0	0	0	0	0	0	0	0	0	0
K10007	gluD	Glutamate transporter	Amino acid transporter	0	0	0	0	0	0	0	0	0	0	0	0	0	0	0	0	0	0	0	0	0	0	0	0	0	0	0	0	0	0	0	0	0	0	0	0	0	0	0	0	0	0	0	0	0	0
K10008	gluA	Glutamate transporter	Amino acid transporter	0	0	0	0	0	0	0	0	0	0	0	0	0	0	0	0	0	0	0	0	0	0	0	0	0	0	0	0	0	0	0	0	0	0	0	0	0	0	0	0	0	0	0	0	0	0
K10001	gltI, aatJ	Glutamate/aspartate transporter	Amino acid transporter	0	0	0	0	0	0	0	0	0	0	0	0	0	0	0	0	0	0	0	0	0	0	0	0	0	0	0	0	0	0	0	0	0	0	0	0	0	0	0	0	0	0	0	0	0	0
K10002	gltK, aatM	Glutamate/aspartate transporter	Amino acid transporter	0	0	0	0	0	0	0	0	0	0	0	0	0	0	0	0	0	0	0	0	0	0	0	0	0	0	0	0	0	0	0	0	0	0	0	0	0	0	0	0	0	0	0	0	0	0
K10003	gltJ, aatQ	Glutamate/aspartate transporter	Amino acid transporter	0	0	0	0	0	0	0	0	0	0	0	0	0	0	0	0	0	0	0	0	0	0	0	0	0	0	0	0	0	0	0	0	0	0	0	0	0	0	0	0	0	0	0	0	0	0
K10004	gltL, aatP	Glutamate/aspartate transporter	Amino acid transporter	0	0	0	0	0	0	0	0	0	0	0	0	0	0	0	0	0	0	0	0	0	0	0	0	0	0	0	0	0	0	0	0	0	0	0	0	0	0	0	0	0	0	0	0	0	0
K10036	glnH	Glutamine transporter	Amino acid transporter	0	0	0	0	0	0	0	0	0	0	0	0	0	0	0	0	0	0	0	0	0	0	0	0	0	0	0	0	0	0	0	0	0	0	0	0	0	0	0	0	0	0	0	0	0	0
K10037	glnP	Glutamine transporter	Amino acid transporter	0	0	0	0	0	0	0	0	0	0	0	0	0	0	0	0	0	0	0	0	0	0	0	0	0	0	0	0	0	0	0	0	0	0	0	0	0	0	0	0	0	0	0	0	0	0
K10038	glnQ	Glutamine transporter	Amino acid transporter	0	0	0	0	0	0	0	0	0	0	0	0	0	0	0	0	0	0	0	0	0	0	0	0	0	0	0	0	0	0	0	0	0	0	0	0	0	0	0	0	0	0	0	0	0	0
K10014	hisJ	Histidine transporter	Amino acid transporter	0	0	0	0	0	0	0	0	0	0	0	0	0	0	0	0	0	0	0	0	0	0	0	0	0	0	0	0	0	0	0	0	0	0	0	0	0	0	0	0	0	0	0	0	0	0
K10015	hisM	Histidine transporter	Amino acid transporter	0	0	0	0	0	0	0	0	0	0	0	0	0	0	0	0	0	0	0	0	0	0	0	0	0	0	0	0	0	0	0	0	0	0	0	0	0	0	0	0	0	0	0	0	0	0
K10016	hisQ	Histidine transporter	Amino acid transporter	0	0	0	0	0	0	0	0	0	0	0	0	0	0	0	0	0	0	0	0	0	0	0	0	0	0	0	0	0	0	0	0	0	0	0	0	0	0	0	0	0	0	0	0	0	0
K10017	hisP	Histidine transporter	Amino acid transporter	0	0	0	0	0	0	0	0	0	0	0	0	0	0	0	0	0	0	0	0	0	0	0	0	0	0	0	0	0	0	0	0	0	0	0	0	0	0	0	0	0	0	0	0	0	0
K23061	lhpP	Hydroxyproline transporter	Amino acid transporter	1	0	1	1	0	0	1	1	0	0	0	0	0	0	0	0	0	0	0	0	0	0	0	0	0	0	0	0	0	0	0	0	0	0	0	0	0	0	0	0	0	0	0	0	0	0
K23062	lhpM	Hydroxyproline transporter	Amino acid transporter	1	1	1	1	1	0	1	1	0	0	0	0	0	0	0	0	0	0	0	0	0	0	0	0	0	0	0	0	0	0	0	0	0	0	0	0	0	0	0	0	0	0	0	0	0	0
K23063	lhpN	Hydroxyproline transporter	Amino acid transporter	1	1	1	1	1	0	1	1	0	0	0	0	0	0	0	0	0	0	0	0	0	0	0	0	0	0	0	0	0	0	0	0	0	0	0	0	0	0	0	0	0	0	0	0	0	0
K23064	lhpO	Hydroxyproline transporter	Amino acid transporter	1	1	1	1	1	0	1	1	0	0	0	0	0	0	0	0	0	0	0	0	0	0	0	0	0	0	0	0	0	0	0	0	0	0	0	0	0	0	0	0	0	0	0	0	0	0
K16956	tcyJ	L-Cystine transporter	Amino acid transporter	0	0	0	0	0	0	0	0	0	0	0	0	0	0	0	0	0	0	0	0	0	0	0	0	0	0	0	0	0	0	0	0	0	0	0	0	0	0	0	0	0	0	0	0	0	0
K16957	tcyK	L-Cystine transporter	Amino acid transporter	0	0	0	0	0	0	0	0	0	0	0	0	0	0	0	0	0	0	0	0	0	0	0	0	0	0	0	0	0	0	0	0	0	0	0	0	0	0	0	0	0	0	0	0	0	0
K16958	tcyL	L-Cystine transporter	Amino acid transporter	0	0	0	0	0	0	0	0	0	0	0	0	0	0	0	0	0	0	0	0	0	0	0	0	0	0	0	0	0	0	0	0	0	0	0	0	0	0	0	0	0	0	0	0	0	0
K16959	tcyM	L-Cystine transporter	Amino acid transporter	0	0	0	0	0	0	0	0	0	0	0	0	0	0	0	0	0	0	0	0	0	0	0	0	0	0	0	0	0	0	0	0	0	0	0	0	0	0	0	0	0	0	0	0	0	0
K16960	tcyN	L-Cystine transporter	Amino acid transporter	0	0	0	0	0	0	0	0	0	0	0	0	0	0	0	0	0	0	0	0	0	0	0	0	0	0	0	0	0	0	0	0	0	0	0	0	0	0	0	0	0	0	0	0	0	0
K10013	argT	Lysine/arginine/ornithine transporter	Amino acid transporter	0	0	0	0	0	0	0	0	0	0	0	0	0	0	0	0	0	0	0	0	0	0	0	0	0	0	0	0	0	0	0	0	0	0	0	0	0	0	0	0	0	0	0	0	0	0
K10015	hisM	Lysine/arginine/ornithine transporter	Amino acid transporter	0	0	0	0	0	0	0	0	0	0	0	0	0	0	0	0	0	0	0	0	0	0	0	0	0	0	0	0	0	0	0	0	0	0	0	0	0	0	0	0	0	0	0	0	0	0
K10016	hisQ	Lysine/arginine/ornithine transporter	Amino acid transporter	0	0	0	0	0	0	0	0	0	0	0	0	0	0	0	0	0	0	0	0	0	0	0	0	0	0	0	0	0	0	0	0	0	0	0	0	0	0	0	0	0	0	0	0	0	0
K10017	hisP	Lysine/arginine/ornithine transporter	Amino acid transporter	0	0	0	0	0	0	0	0	0	0	0	0	0	0	0	0	0	0	0	0	0	0	0	0	0	0	0	0	0	0	0	0	0	0	0	0	0	0	0	0	0	0	0	0	0	0
K11954	natB	Neutral amino acid transporter	Amino acid transporter	0	0	0	0	0	0	0	0	0	0	0	0	0	0	0	0	0	0	0	0	0	0	0	0	0	0	0	0	0	0	0	0	0	0	0	0	0	0	0	0	0	0	0	0	0	0
K11955	natC	Neutral amino acid transporter	Amino acid transporter	0	0	0	0	0	0	0	0	0	0	0	0	0	0	0	0	0	0	0	0	0	0	0	0	0	0	0	0	0	0	0	0	0	0	0	0	0	0	0	0	0	0	0	0	0	0
K11956	natD	Neutral amino acid transporter	Amino acid transporter	0	0	0	0	0	0	0	0	0	0	0	0	0	0	0	0	0	0	0	0	0	0	0	0	0	0	0	0	0	0	0	0	0	0	0	0	0	0	0	0	0	0	0	0	0	0
K11957	natA	Neutral amino acid transporter	Amino acid transporter	0	0	0	0	0	0	0	0	0	0	0	0	0	0	0	0	0	0	0	0	0	0	0	0	0	0	0	0	0	0	0	0	0	0	0	0	0	0	0	0	0	0	0	0	0	0
K11958	natE	Neutral amino acid transporter	Amino acid transporter	0	0	0	0	0	0	0	0	0	0	0	0	0	0	0	0	0	0	0	0	0	0	0	0	0	0	0	0	0	0	0	0	0	0	0	0	0	0	0	0	0	0	0	0	0	0
K10018	occT, nocT	Octopine/nopaline transporter	Amino acid transporter	0	0	0	0	0	0	0	0	0	0	0	0	0	0	0	0	0	0	0	0	0	0	0	0	0	0	0	0	0	0	0	0	0	0	0	0	0	0	0	0	0	0	0	0	0	0
K10019	occM, nocM	Octopine/nopaline transporter	Amino acid transporter	0	0	0	0	0	0	0	0	0	0	0	0	0	0	0	0	0	0	0	0	0	0	0	0	0	0	0	0	0	0	0	0	0	0	0	0	0	0	0	0	0	0	0	0	0	0
K10020	occQ, nocQ	Octopine/nopaline transporter	Amino acid transporter	0	0	0	0	0	0	0	0	0	0	0	0	0	0	0	0	0	0	0	0	0	0	0	0	0	0	0	0	0	0	0	0	0	0	0	0	0	0	0	0	0	0	0	0	0	0
K10021	occP, nocP	Octopine/nopaline transporter	Amino acid transporter	0	0	0	0	0	0	0	0	0	0	0	0	0	0	0	0	0	0	0	0	0	0	0	0	0	0	0	0	0	0	0	0	0	0	0	0	0	0	0	0	0	0	0	0	0	0
K17073	lysX1	Putative lysine transporter	Amino acid transporter	0	0	0	0	0	0	0	0	0	0	0	0	0	0	0	0	0	0	0	0	0	0	0	0	0	0	0	0	0	0	0	0	0	0	0	0	0	0	0	0	0	0	0	0	0	0
K17074	lysX2	Putative lysine transporter	Amino acid transporter	0	0	0	0	0	0	0	0	0	0	0	0	0	0	0	0	0	0	0	0	0	0	0	0	0	0	0	0	0	0	0	0	0	0	0	0	0	0	0	0	0	0	0	0	0	0
K17076	lysY	Putative lysine transporter	Amino acid transporter	0	0	0	0	0	0	0	0	0	0	0	0	0	0	0	0	0	0	0	0	0	0	0	0	0	0	0	0	0	0	0	0	0	0	0	0	0	0	0	0	0	0	0	0	0	0
K02028	ABC.PA.A	Putative polar amino acid transporter	Amino acid transporter	2	2	2	2	2	0	2	2	1	1	1	1	2	1	2	2	1	0	1	1	1	0	1	1	0	1	1	1	1	1	2	1	1	1	1	1	1	0	1	1	1	1	1	1	1	1
K02029	ABC.PA.P	Putative polar amino acid transporter	Amino acid transporter	2	4	4	4	4	3	4	4	2	2	3	2	3	3	4	3	2	0	0	0	0	0	0	0	0	0	0	0	0	0	0	1	0	0	0	1	0	0	0	1	0	0	1	0	0	0
K02030	ABC.PA.S	Putative polar amino acid transporter	Amino acid transporter	2	1	3	3	1	2	3	3	1	1	1	1	4	3	3	3	1	1	0	1	1	1	2	2	0	1	2	1	2	2	1	1	2	2	1	1	2	0	2	1	1	1	1	1	1	1
K16961	yxeM	Putative S-methylcysteine transporter	Amino acid transporter	0	0	0	0	0	0	0	0	0	0	0	0	0	0	0	0	0	0	0	0	0	0	0	0	0	0	0	0	0	0	0	0	0	0	0	0	0	0	0	0	0	0	0	0	0	0
K16962	yxeN	Putative S-methylcysteine transporter	Amino acid transporter	0	0	0	0	0	0	0	0	0	0	0	0	0	0	0	0	0	0	0	0	0	0	0	0	0	0	0	0	0	0	0	0	0	0	0	0	0	0	0	0	0	0	0	0	0	0
K16963	yxeO	Putative S-methylcysteine transporter	Amino acid transporter	0	0	0	0	0	0	0	0	0	0	0	0	0	0	0	0	0	0	0	0	0	0	0	0	0	0	0	0	0	0	0	0	0	0	0	0	0	0	0	0	0	0	0	0	0	0
K11959	urtA	Urea transporter	Amino acid transporter	0	0	0	0	0	0	0	0	0	0	0	0	0	0	0	0	0	0	0	0	0	0	0	0	0	1	0	0	0	0	1	0	0	0	0	0	0	0	0	0	0	0	0	0	0	0
K11960	urtB	Urea transporter	Amino acid transporter	0	0	0	0	0	0	0	0	0	0	0	0	0	0	0	0	0	0	0	0	0	0	0	0	0	1	0	0	0	0	0	0	0	0	0	0	0	0	0	0	0	0	0	0	0	0
K11961	urtC	Urea transporter	Amino acid transporter	0	0	0	0	0	0	0	0	0	0	0	0	0	0	0	0	0	0	0	0	0	0	0	0	0	1	0	0	0	0	0	0	0	0	0	0	0	0	0	0	0	0	0	0	0	0
K11962	urtD	Urea transporter	Amino acid transporter	0	0	0	0	0	0	0	0	0	0	0	0	0	0	0	0	0	0	0	0	0	0	0	0	0	1	0	0	0	0	0	0	0	0	0	0	0	0	0	0	0	0	0	0	0	0
K11963	urtE	Urea transporter	Amino acid transporter	0	0	0	0	0	0	0	0	0	0	0	0	0	0	0	0	0	0	0	0	0	0	0	0	0	1	0	0	0	0	0	0	0	0	0	0	0	0	0	0	0	0	0	0	0	0
K00134	GAPDH, gapA	D-galactonate degradation, De Ley-Doudoroff pathway, D-galactonate => glycerate-3P	Carbohydrate metabolism	1	1	1	1	1	1	1	1	1	1	1	1	1	1	1	1	1	1	1	1	1	1	1	2	1	1	1	1	1	1	1	1	1	1	1	1	1	0	1	0	0	1	1	1	1	1
K00883	dgoK	D-galactonate degradation, De Ley-Doudoroff pathway, D-galactonate => glycerate-3P	Carbohydrate metabolism	0	0	0	0	0	0	0	0	1	1	1	1	0	0	0	0	0	0	0	0	0	0	0	0	0	0	0	0	0	0	0	0	0	0	0	0	0	0	0	0	0	0	0	0	0	0
K00927	PGK, pgk	D-galactonate degradation, De Ley-Doudoroff pathway, D-galactonate => glycerate-3P	Carbohydrate metabolism	1	1	1	1	1	1	1	1	1	1	1	1	1	1	1	1	0	1	1	1	1	1	1	1	1	0	1	1	1	1	1	1	1	1	1	1	0	1	1	1	1	1	1	0	1	1
K01631	dgoA	D-galactonate degradation, De Ley-Doudoroff pathway, D-galactonate => glycerate-3P	Carbohydrate metabolism	0	0	0	0	0	0	0	0	1	1	2	1	0	0	0	0	0	0	0	0	0	0	0	0	0	0	0	0	0	0	0	0	0	0	0	0	0	0	0	0	0	0	0	0	0	0
K01684	dgoD	D-galactonate degradation, De Ley-Doudoroff pathway, D-galactonate => glycerate-3P	Carbohydrate metabolism	0	0	0	0	0	0	0	0	0	0	0	0	0	0	0	0	0	5	14	4	5	5	7	9	5	17	8	4	8	9	16	3	7	6	7	5	7	5	5	5	3	8	7	9	2	8
K00041	uxaB	D-Galacturonate degradation (bacteria), D-galacturonate => pyruvate + D-glyceraldehyde 3P	Carbohydrate metabolism	0	0	0	0	0	0	0	0	0	0	0	0	0	0	0	0	0	0	0	0	0	0	0	0	0	0	0	0	0	0	0	0	0	0	0	0	0	0	0	0	0	0	0	0	0	0
K00874	kdgK	D-Galacturonate degradation (bacteria), D-galacturonate => pyruvate + D-glyceraldehyde 3P	Carbohydrate metabolism	0	0	0	0	0	0	0	0	0	0	1	1	0	0	0	1	0	0	0	0	1	1	1	1	1	1	1	1	1	1	1	1	1	1	1	1	0	0	1	1	1	1	1	1	1	1
K01625	eda	D-Galacturonate degradation (bacteria), D-galacturonate => pyruvate + D-glyceraldehyde 3P	Carbohydrate metabolism	0	0	0	0	0	0	0	0	0	1	0	1	0	0	0	0	1	0	1	1	1	1	1	1	1	1	1	1	1	1	1	1	1	1	0	1	0	1	0	0	0	1	1	0	0	1
K01685	uxaA	D-Galacturonate degradation (bacteria), D-galacturonate => pyruvate + D-glyceraldehyde 3P	Carbohydrate metabolism	0	0	0	0	0	0	0	0	1	1	0	1	0	0	0	0	0	0	0	0	0	0	0	0	0	0	0	0	0	0	0	0	0	0	0	0	0	0	0	0	0	0	0	0	0	0
K01812	uxaC	D-Galacturonate degradation (bacteria), D-galacturonate => pyruvate + D-glyceraldehyde 3P	Carbohydrate metabolism	0	0	0	0	0	0	0	0	0	0	1	0	0	0	0	0	0	0	0	0	0	0	0	0	0	0	0	0	0	0	0	0	0	0	0	0	0	0	0	0	0	0	0	0	0	0
K16849	uxaA1	D-Galacturonate degradation (bacteria), D-galacturonate => pyruvate + D-glyceraldehyde 3P	Carbohydrate metabolism	0	0	0	0	0	0	0	0	0	0	0	0	0	0	0	0	0	0	0	0	0	0	0	0	0	0	0	0	0	0	0	0	0	0	0	0	0	0	0	0	0	0	0	0	0	0
K16850	uxaA2	D-Galacturonate degradation (bacteria), D-galacturonate => pyruvate + D-glyceraldehyde 3P	Carbohydrate metabolism	0	0	0	0	0	0	0	0	0	0	0	0	0	0	0	0	0	0	0	0	0	0	0	0	0	0	0	0	0	0	0	0	0	0	0	0	0	0	0	0	0	0	0	0	0	0
K17463	dgaF	D-Galacturonate degradation (bacteria), D-galacturonate => pyruvate + D-glyceraldehyde 3P	Carbohydrate metabolism	0	0	0	0	0	0	0	0	0	0	0	0	0	0	0	0	0	0	0	0	0	0	0	0	0	0	0	0	0	0	0	0	0	0	0	0	0	0	0	0	0	0	0	0	0	0
K00036	G6PD, zwf	Entner-Doudoroff pathway, glucose-6P => glyceraldehyde-3P + pyruvate	Carbohydrate metabolism	0	0	0	0	0	0	0	0	1	0	1	0	0	0	0	1	0	0	1	0	0	0	0	0	0	1	0	0	0	0	1	0	0	0	0	0	0	0	0	0	0	0	0	0	0	0
K01057	PGLS, pgl, devB	Entner-Doudoroff pathway, glucose-6P => glyceraldehyde-3P + pyruvate	Carbohydrate metabolism	0	0	0	0	0	0	0	0	0	0	0	0	0	0	0	0	0	0	0	0	0	0	0	0	0	0	0	0	0	0	0	0	0	0	0	0	0	0	0	0	0	0	0	0	0	0
K01625	eda	Entner-Doudoroff pathway, glucose-6P => glyceraldehyde-3P + pyruvate	Carbohydrate metabolism	0	0	0	0	0	0	0	0	0	1	0	1	0	0	0	0	1	0	1	1	1	1	1	1	1	1	1	1	1	1	1	1	1	1	0	1	0	1	0	0	0	1	1	0	0	1
K01690	edd	Entner-Doudoroff pathway, glucose-6P => glyceraldehyde-3P + pyruvate	Carbohydrate metabolism	0	0	0	0	0	0	0	0	1	1	0	1	0	0	0	1	1	0	0	0	0	0	0	0	0	0	0	0	0	0	0	0	0	0	0	0	0	0	0	0	0	0	0	0	0	0
K07404	pgl	Entner-Doudoroff pathway, glucose-6P => glyceraldehyde-3P + pyruvate	Carbohydrate metabolism	0	0	0	0	0	0	0	0	0	0	0	0	0	0	0	0	0	2	3	2	2	2	2	2	2	4	2	2	2	2	3	2	2	2	2	2	1	1	2	2	1	2	2	2	2	2
K00023	phbB	Ethylmalonyl pathway	Carbohydrate metabolism	1	1	1	1	1	0	1	0	1	1	1	0	1	1	0	1	0	0	0	0	0	0	0	0	0	0	0	0	0	0	0	0	0	0	0	0	0	0	0	0	0	0	0	0	0	0
K00626	ACAT, atoB	Ethylmalonyl pathway	Carbohydrate metabolism	2	1	1	1	1	0	2	3	2	2	2	1	3	1	2	1	0	1	1	0	1	0	1	1	0	1	1	1	1	1	1	0	1	1	1	1	0	0	1	1	0	1	1	1	0	1
K01847	MUT	Ethylmalonyl pathway	Carbohydrate metabolism	0	0	0	0	0	0	0	0	0	0	0	0	0	0	0	0	0	0	0	0	0	0	0	0	0	0	0	0	0	0	0	0	0	0	0	0	0	0	0	0	0	0	0	0	0	0
K01965	PCCA, pccA	Ethylmalonyl pathway	Carbohydrate metabolism	0	0	0	0	0	0	0	0	0	0	0	0	0	0	0	0	0	0	0	0	0	0	0	0	0	0	0	0	0	0	0	0	0	0	0	0	0	0	0	0	0	0	0	0	0	0
K01966	PCCB, pccB	Ethylmalonyl pathway	Carbohydrate metabolism	0	0	0	0	0	0	0	0	0	0	0	0	0	0	0	0	0	0	0	0	0	0	0	0	0	0	0	0	0	0	0	0	0	0	0	0	0	0	0	0	0	0	0	0	0	0
K05606	MCEE, epi	Ethylmalonyl pathway	Carbohydrate metabolism	0	0	0	0	0	0	0	0	0	0	0	0	0	0	0	0	0	0	0	0	0	0	0	0	0	0	0	0	0	0	0	0	0	0	0	0	0	0	0	0	0	0	0	0	0	0
K08691	mcl	Ethylmalonyl pathway	Carbohydrate metabolism	0	0	0	0	0	0	0	0	0	0	0	0	0	0	0	0	0	0	0	0	0	0	0	0	0	0	0	0	0	0	0	0	0	0	0	0	0	0	0	0	0	0	0	0	0	0
K14446	ccr	Ethylmalonyl pathway	Carbohydrate metabolism	0	0	0	0	0	0	0	0	0	0	0	0	0	0	0	0	0	0	0	0	0	0	0	0	0	0	0	0	0	0	0	0	0	0	0	0	0	0	0	0	0	0	0	0	0	0
K14447	ecm	Ethylmalonyl pathway	Carbohydrate metabolism	0	0	0	0	0	0	0	0	0	0	0	0	0	0	0	0	0	0	0	0	0	0	0	0	0	0	0	0	0	0	0	0	0	0	0	0	0	0	0	0	0	0	0	0	0	0
K14448	mcd	Ethylmalonyl pathway	Carbohydrate metabolism	0	0	0	0	0	0	0	0	0	0	0	0	0	0	0	0	0	0	0	0	0	0	0	0	0	0	0	0	0	0	0	0	0	0	0	0	0	0	0	0	0	0	0	0	0	0
K14449	mch, mcd	Ethylmalonyl pathway	Carbohydrate metabolism	0	0	0	0	0	0	0	0	0	0	0	0	0	0	0	0	0	0	0	0	0	0	0	0	0	0	0	0	0	0	0	0	0	0	0	0	0	0	0	0	0	0	0	0	0	0
K14451	mcl2	Ethylmalonyl pathway	Carbohydrate metabolism	0	0	0	0	0	0	0	0	0	0	0	0	0	0	0	0	0	0	0	0	0	0	0	0	0	0	0	0	0	0	0	0	0	0	0	0	0	0	0	0	0	0	0	0	0	0
K17865	croR	Ethylmalonyl pathway	Carbohydrate metabolism	0	0	0	0	0	0	0	0	0	0	0	0	0	0	0	0	0	0	0	0	0	0	0	0	0	0	0	0	0	0	0	0	0	0	0	0	0	0	0	0	0	0	0	0	0	0
K00849	galK	Galactose degradation, Leloir pathway, galactose => alpha-D-glucose-1P	Carbohydrate metabolism	0	0	0	0	0	0	0	0	0	0	0	0	0	0	0	0	0	1	0	2	1	1	1	1	1	0	1	1	1	1	0	1	1	0	0	1	1	1	1	1	1	1	1	1	0	1
K00965	galT, GALT	Galactose degradation, Leloir pathway, galactose => alpha-D-glucose-1P	Carbohydrate metabolism	0	0	0	0	0	0	0	0	0	0	0	0	0	0	0	0	0	0	0	0	0	0	0	0	0	0	0	0	0	0	0	0	0	0	0	0	0	0	0	0	0	0	0	0	0	0
K01784	galE, GALE	Galactose degradation, Leloir pathway, galactose => alpha-D-glucose-1P	Carbohydrate metabolism	0	0	0	0	0	0	0	0	0	0	0	0	1	1	0	0	1	0	1	1	1	0	1	1	0	1	1	0	1	1	3	0	1	1	1	1	0	1	1	1	0	1	1	1	0	1
K01785	galM, GALM	Galactose degradation, Leloir pathway, galactose => alpha-D-glucose-1P	Carbohydrate metabolism	0	0	0	0	0	0	0	0	0	0	1	1	0	0	0	0	0	0	1	0	1	1	1	1	1	1	1	1	1	1	0	1	1	1	1	1	1	1	1	0	1	1	1	1	0	1
K00134	GAPDH, gapA	Gluconeogenesis	Carbohydrate metabolism	1	1	1	1	1	1	1	1	1	1	1	1	1	1	1	1	1	1	1	1	1	1	1	2	1	1	1	1	1	1	1	1	1	1	1	1	1	0	1	0	0	1	1	1	1	1
K00150	gap2	Gluconeogenesis	Carbohydrate metabolism	0	0	0	0	0	0	0	0	0	0	0	0	0	0	0	0	0	0	0	0	0	0	0	0	0	0	0	0	0	0	0	0	0	0	0	0	0	0	0	0	0	0	0	0	0	0
K00927	PGK, pgk	Gluconeogenesis	Carbohydrate metabolism	1	1	1	1	1	1	1	1	1	1	1	1	1	1	1	1	0	1	1	1	1	1	1	1	1	0	1	1	1	1	1	1	1	1	1	1	0	1	1	1	1	1	1	0	1	1
K01086	fbp-SEBP	Gluconeogenesis	Carbohydrate metabolism	0	0	0	0	0	0	0	0	0	0	0	0	0	0	0	0	0	0	0	0	0	0	0	0	0	0	0	0	0	0	0	0	0	0	0	0	0	0	0	0	0	0	0	0	0	0
K01596	E4.1.1.32, pckA, PCK	Gluconeogenesis	Carbohydrate metabolism	0	0	0	0	0	0	0	0	0	0	0	0	0	0	0	0	0	1	0	0	0	1	0	1	1	0	1	1	1	1	0	1	1	1	1	1	0	1	1	0	1	1	1	1	1	1
K01610	E4.1.1.49, pckA	Gluconeogenesis	Carbohydrate metabolism	0	0	0	0	0	0	0	0	0	0	0	0	0	0	0	0	0	0	1	0	0	0	0	0	0	1	0	0	0	0	1	0	0	0	0	0	0	0	0	0	0	0	0	0	0	0
K01622	K01622	Gluconeogenesis	Carbohydrate metabolism	0	0	0	0	0	0	0	0	0	0	0	0	0	0	0	0	0	0	0	0	0	0	0	0	0	0	0	0	0	0	0	0	0	0	0	0	0	0	0	0	0	0	0	0	0	0
K01623	ALDO	Gluconeogenesis	Carbohydrate metabolism	0	0	0	0	0	0	0	0	0	0	0	0	0	0	0	0	0	0	0	0	0	0	0	0	0	1	0	0	0	0	1	0	0	0	0	0	0	0	0	0	0	0	0	0	0	0
K01624	FBA, fbaA	Gluconeogenesis	Carbohydrate metabolism	1	0	0	0	0	0	1	1	1	1	1	1	1	0	1	1	1	0	0	0	0	0	0	0	0	0	0	0	0	0	0	0	0	0	0	0	0	0	0	0	0	0	0	0	0	0
K01689	ENO, eno	Gluconeogenesis	Carbohydrate metabolism	0	1	0	0	1	0	0	1	1	1	1	1	1	1	1	1	0	1	0	1	1	1	1	1	1	1	1	1	1	1	1	1	1	1	1	1	1	1	1	1	1	1	1	1	1	1
K01803	TPI, tpiA	Gluconeogenesis	Carbohydrate metabolism	1	1	1	1	1	0	1	1	1	1	1	1	0	0	1	0	1	1	1	1	1	1	1	1	1	1	1	1	1	1	1	1	1	1	1	1	1	0	1	0	0	1	1	1	1	1
K01834	PGAM, gpmA	Gluconeogenesis	Carbohydrate metabolism	1	0	1	1	0	1	1	1	2	2	1	1	1	0	1	0	0	0	0	0	0	0	0	0	0	0	0	0	0	0	0	0	0	0	0	0	0	0	0	0	0	0	0	0	0	0
K02446	glpX	Gluconeogenesis	Carbohydrate metabolism	0	0	0	0	0	0	0	0	0	0	0	0	0	0	0	0	0	0	0	0	0	0	0	0	0	0	0	0	0	0	0	0	0	0	0	0	0	0	0	0	0	0	0	0	0	0
K03841	FBP, fbp	Gluconeogenesis	Carbohydrate metabolism	0	0	0	0	0	0	0	0	0	0	0	0	0	0	0	0	0	0	1	0	0	0	0	0	0	1	0	0	0	0	1	0	0	0	0	0	0	0	0	0	0	0	0	0	0	0
K04041	fbp3	Gluconeogenesis	Carbohydrate metabolism	0	0	0	0	0	0	0	0	0	0	0	0	0	0	0	0	0	0	0	0	0	0	0	0	0	0	0	0	0	0	0	0	0	0	0	0	0	0	0	0	0	0	0	0	0	0
K11532	glpX-SEBP	Gluconeogenesis	Carbohydrate metabolism	0	0	0	0	0	0	0	0	0	0	0	0	0	0	0	0	0	0	0	0	0	0	0	0	0	0	0	0	0	0	0	0	0	0	0	0	0	0	0	0	0	0	0	0	0	0
K11645	fbaB	Gluconeogenesis	Carbohydrate metabolism	0	0	0	0	0	0	0	0	0	0	0	0	0	0	0	0	0	0	0	0	0	0	0	0	0	0	0	0	0	0	0	0	0	0	0	0	0	0	0	0	0	0	0	0	0	0
K15633	gpmI	Gluconeogenesis	Carbohydrate metabolism	0	0	0	0	0	0	0	0	0	0	0	0	0	0	0	0	0	1	0	1	1	1	1	1	1	1	1	1	1	1	1	1	1	0	1	1	1	1	1	1	1	1	1	1	1	1
K15634	gpmB	Gluconeogenesis	Carbohydrate metabolism	0	0	0	0	0	0	0	0	0	0	0	0	0	0	0	0	0	0	0	0	0	0	0	0	0	0	0	0	0	0	0	0	0	0	0	0	0	0	0	0	0	0	0	0	0	0
K15635	apgM	Gluconeogenesis	Carbohydrate metabolism	0	0	0	0	0	0	0	0	0	0	0	0	0	0	0	0	0	0	0	0	0	0	0	0	0	0	0	0	0	0	0	0	0	0	0	0	0	0	0	0	0	0	0	0	0	0
K00693	GYS	Glycogen biosynthesis, glucose-1P => glycogen/starch	Carbohydrate metabolism	0	0	0	0	0	0	0	0	0	0	0	0	0	0	0	0	0	0	0	0	0	0	0	0	0	0	0	0	0	0	0	0	0	0	0	0	0	0	0	0	0	0	0	0	0	0
K00700	GBE1, glgB	Glycogen biosynthesis, glucose-1P => glycogen/starch	Carbohydrate metabolism	0	0	0	0	0	0	0	0	0	0	0	0	0	0	0	0	0	0	0	0	1	1	0	0	1	0	1	1	1	1	0	1	1	1	1	1	1	1	1	1	0	1	1	1	0	1
K00703	glgA	Glycogen biosynthesis, glucose-1P => glycogen/starch	Carbohydrate metabolism	0	0	0	0	0	0	0	0	0	0	0	0	0	0	0	0	0	0	0	0	0	0	0	0	0	0	0	0	0	0	0	0	0	0	0	0	0	0	0	0	0	0	0	0	0	0
K00750	GYG1, GYG2	Glycogen biosynthesis, glucose-1P => glycogen/starch	Carbohydrate metabolism	0	0	0	0	0	0	0	0	0	0	0	0	0	0	0	0	0	0	0	0	0	0	0	0	0	0	0	0	0	0	0	0	0	0	0	0	0	0	0	0	0	0	0	0	0	0
K00963	UGP2, galU, galF	Glycogen biosynthesis, glucose-1P => glycogen/starch	Carbohydrate metabolism	0	0	0	0	0	0	0	1	0	0	0	0	0	0	0	0	0	0	0	0	2	1	1	1	2	0	1	1	1	1	0	1	2	1	1	1	0	0	2	0	1	1	1	2	1	1
K00975	glgC	Glycogen biosynthesis, glucose-1P => glycogen/starch	Carbohydrate metabolism	0	0	0	0	0	0	0	0	0	0	0	0	0	0	0	0	0	1	0	0	1	1	1	1	1	0	1	1	1	1	0	1	1	1	1	1	1	0	1	1	1	1	1	1	1	1
K13679	WAXY	Glycogen biosynthesis, glucose-1P => glycogen/starch	Carbohydrate metabolism	0	0	0	0	0	0	0	0	0	0	0	0	0	0	0	0	0	0	0	0	0	0	0	0	0	0	0	0	0	0	0	0	0	0	0	0	0	0	0	0	0	0	0	0	0	0
K13679	WAXY	Glycogen biosynthesis, glucose-1P => glycogen/starch	Carbohydrate metabolism	0	0	0	0	0	0	0	0	0	0	0	0	0	0	0	0	0	0	0	0	0	0	0	0	0	0	0	0	0	0	0	0	0	0	0	0	0	0	0	0	0	0	0	0	0	0
K16149	K16149	Glycogen biosynthesis, glucose-1P => glycogen/starch	Carbohydrate metabolism	0	0	0	0	0	0	0	0	0	0	0	0	0	0	0	0	0	0	0	0	0	0	0	0	0	0	0	0	0	0	0	0	0	0	0	0	0	0	0	0	0	0	0	0	0	0
K16150	K16150	Glycogen biosynthesis, glucose-1P => glycogen/starch	Carbohydrate metabolism	0	0	0	0	0	0	0	0	0	0	0	0	0	0	0	0	0	0	0	0	0	0	0	0	0	0	0	0	0	0	0	0	0	0	0	0	0	0	0	0	0	0	0	0	0	0
K16153	K16153	Glycogen biosynthesis, glucose-1P => glycogen/starch	Carbohydrate metabolism	0	0	0	0	0	0	0	0	0	0	0	0	0	0	0	0	0	0	0	0	0	0	0	0	0	0	0	0	0	0	0	0	0	0	0	0	0	0	0	0	0	0	0	0	0	0
K20812	glgA	Glycogen biosynthesis, glucose-1P => glycogen/starch	Carbohydrate metabolism	0	0	0	0	0	0	0	0	0	0	0	0	0	0	0	0	0	0	0	0	0	0	0	0	0	0	0	0	0	0	0	0	0	0	0	0	0	0	0	0	0	0	0	0	0	0
K20812	glgA	Glycogen biosynthesis, glucose-1P => glycogen/starch	Carbohydrate metabolism	0	0	0	0	0	0	0	0	0	0	0	0	0	0	0	0	0	0	0	0	0	0	0	0	0	0	0	0	0	0	0	0	0	0	0	0	0	0	0	0	0	0	0	0	0	0
K00688	PYG, glgP	Glycogen degradation, glycogen => glucose-6P	Carbohydrate metabolism	0	0	0	0	0	0	0	0	0	0	0	0	0	0	0	0	0	0	0	0	1	1	1	1	1	0	1	0	1	1	0	1	1	0	1	1	0	0	1	1	1	1	1	1	1	1
K00705	malQ	Glycogen degradation, glycogen => glucose-6P	Carbohydrate metabolism	0	0	0	0	0	0	0	0	0	0	0	0	0	0	0	0	0	0	0	0	0	0	0	0	0	0	0	0	0	0	0	0	0	0	0	0	0	0	0	0	0	0	0	0	0	0
K01196	AGL	Glycogen degradation, glycogen => glucose-6P	Carbohydrate metabolism	0	0	0	0	0	0	0	0	0	0	0	0	0	0	0	0	0	0	0	0	0	0	0	0	0	0	0	0	0	0	0	0	0	0	0	0	0	0	0	0	0	0	0	0	0	0
K01200	pulA	Glycogen degradation, glycogen => glucose-6P	Carbohydrate metabolism	0	0	0	0	0	0	0	0	0	0	0	0	0	0	0	0	0	0	0	0	0	0	0	0	0	0	0	0	0	0	0	0	0	0	0	0	0	0	0	0	0	0	0	0	0	0
K01835	pgm	Glycogen degradation, glycogen => glucose-6P	Carbohydrate metabolism	0	0	0	0	0	0	0	0	0	0	0	0	0	0	0	0	0	0	0	0	0	0	0	0	0	0	0	0	0	0	0	0	0	0	0	0	0	0	0	0	0	0	0	0	0	0
K02438	glgX	Glycogen degradation, glycogen => glucose-6P	Carbohydrate metabolism	0	0	0	0	0	0	0	0	0	0	0	0	0	0	0	0	0	0	0	0	0	0	0	0	0	0	0	0	0	0	0	0	0	0	0	0	0	0	0	0	0	0	0	0	0	0
K15778	pmm-pgm	Glycogen degradation, glycogen => glucose-6P	Carbohydrate metabolism	0	1	1	1	1	0	1	1	1	1	1	1	1	1	1	0	0	0	0	0	0	0	0	0	0	0	0	0	0	0	0	0	0	0	0	0	0	0	0	0	0	0	0	0	0	0
K15779	PGM2	Glycogen degradation, glycogen => glucose-6P	Carbohydrate metabolism	0	0	0	0	0	0	0	0	0	0	0	0	0	0	0	0	0	0	0	0	0	0	0	0	0	0	0	0	0	0	0	0	0	0	0	0	0	0	0	0	0	0	0	0	0	0
K16153	K16153	Glycogen degradation, glycogen => glucose-6P	Carbohydrate metabolism	0	0	0	0	0	0	0	0	0	0	0	0	0	0	0	0	0	0	0	0	0	0	0	0	0	0	0	0	0	0	0	0	0	0	0	0	0	0	0	0	0	0	0	0	0	0
K22451	jgt	Glycogen degradation, glycogen => glucose-6P	Carbohydrate metabolism	0	0	0	0	0	0	0	0	0	0	0	0	0	0	0	0	0	0	0	0	0	0	0	0	0	0	0	0	0	0	0	0	0	0	0	0	0	0	0	0	0	0	0	0	0	0
K00134	GAPDH, gapA	Glycolysis	Carbohydrate metabolism	1	1	1	1	1	1	1	1	1	1	1	1	1	1	1	1	1	1	1	1	1	1	1	2	1	1	1	1	1	1	1	1	1	1	1	1	1	0	1	0	0	1	1	1	1	1
K00150	gap2	Glycolysis	Carbohydrate metabolism	0	0	0	0	0	0	0	0	0	0	0	0	0	0	0	0	0	0	0	0	0	0	0	0	0	0	0	0	0	0	0	0	0	0	0	0	0	0	0	0	0	0	0	0	0	0
K00844	HK	Glycolysis	Carbohydrate metabolism	0	0	0	0	0	0	0	0	0	0	0	0	0	0	0	0	0	0	0	0	0	0	0	0	0	0	0	0	0	0	0	0	0	0	0	0	0	0	0	0	0	0	0	0	0	0
K00845	glk	Glycolysis	Carbohydrate metabolism	0	0	0	0	0	0	0	0	0	0	0	0	0	0	0	0	0	3	0	2	2	3	2	3	3	2	3	2	3	3	2	2	3	2	3	3	3	3	3	3	2	3	3	2	0	3
K00850	pfkA, PFK	Glycolysis	Carbohydrate metabolism	0	0	0	0	0	0	0	0	0	0	0	0	0	0	0	0	0	0	0	0	0	0	0	0	0	0	0	0	0	0	0	0	0	0	0	0	0	0	0	0	0	0	0	0	0	0
K00873	PK, pyk	Glycolysis	Carbohydrate metabolism	0	0	0	0	0	0	1	0	1	1	1	1	0	0	0	0	0	0	1	0	0	0	0	0	0	1	0	0	0	0	0	0	0	0	0	0	0	0	0	0	0	0	0	0	0	0
K00886	ppgK	Glycolysis	Carbohydrate metabolism	0	0	0	0	0	0	0	0	0	0	0	0	0	0	0	0	0	0	1	0	0	0	0	0	0	1	0	0	0	0	1	0	0	0	0	0	0	0	0	0	0	0	0	0	0	0
K00918	pfkC	Glycolysis	Carbohydrate metabolism	0	0	0	0	0	0	0	0	0	0	0	0	0	0	0	0	0	0	0	0	0	0	0	0	0	0	0	0	0	0	0	0	0	0	0	0	0	0	0	0	0	0	0	0	0	0
K00918	pfkC	Glycolysis	Carbohydrate metabolism	0	0	0	0	0	0	0	0	0	0	0	0	0	0	0	0	0	0	0	0	0	0	0	0	0	0	0	0	0	0	0	0	0	0	0	0	0	0	0	0	0	0	0	0	0	0
K00927	PGK, pgk	Glycolysis	Carbohydrate metabolism	1	1	1	1	1	1	1	1	1	1	1	1	1	1	1	1	0	1	1	1	1	1	1	1	1	0	1	1	1	1	1	1	1	1	1	1	0	1	1	1	1	1	1	0	1	1
K01623	ALDO	Glycolysis	Carbohydrate metabolism	0	0	0	0	0	0	0	0	0	0	0	0	0	0	0	0	0	0	0	0	0	0	0	0	0	1	0	0	0	0	1	0	0	0	0	0	0	0	0	0	0	0	0	0	0	0
K01624	FBA, fbaA	Glycolysis	Carbohydrate metabolism	1	0	0	0	0	0	1	1	1	1	1	1	1	0	1	1	1	0	0	0	0	0	0	0	0	0	0	0	0	0	0	0	0	0	0	0	0	0	0	0	0	0	0	0	0	0
K01689	ENO, eno	Glycolysis	Carbohydrate metabolism	0	1	0	0	1	0	0	1	1	1	1	1	1	1	1	1	0	1	0	1	1	1	1	1	1	1	1	1	1	1	1	1	1	1	1	1	1	1	1	1	1	1	1	1	1	1
K01803	TPI, tpiA	Glycolysis	Carbohydrate metabolism	1	1	1	1	1	0	1	1	1	1	1	1	0	0	1	0	1	1	1	1	1	1	1	1	1	1	1	1	1	1	1	1	1	1	1	1	1	0	1	0	0	1	1	1	1	1
K01810	GPI, pgi	Glycolysis	Carbohydrate metabolism	1	0	0	0	0	0	1	1	1	1	1	0	1	1	0	0	1	0	0	0	0	0	0	0	0	0	0	0	0	0	0	0	0	0	0	0	0	0	0	0	0	0	0	0	0	0
K01834	PGAM, gpmA	Glycolysis	Carbohydrate metabolism	1	0	1	1	0	1	1	1	2	2	1	1	1	0	1	0	0	0	0	0	0	0	0	0	0	0	0	0	0	0	0	0	0	0	0	0	0	0	0	0	0	0	0	0	0	0
K06859	pgi1	Glycolysis	Carbohydrate metabolism	0	0	0	0	0	0	0	0	0	0	0	0	0	0	0	0	0	0	0	0	0	0	0	0	0	0	0	0	0	0	0	0	0	0	0	0	0	0	0	0	0	0	0	0	0	0
K08074	ADPGK	Glycolysis	Carbohydrate metabolism	0	0	0	0	0	0	0	0	0	0	0	0	0	0	0	0	0	0	0	0	0	0	0	0	0	0	0	0	0	0	0	0	0	0	0	0	0	0	0	0	0	0	0	0	0	0
K11389	gapor	Glycolysis	Carbohydrate metabolism	0	0	0	0	0	0	0	0	0	0	0	0	0	0	0	0	0	0	0	0	0	0	0	0	0	0	0	0	0	0	0	0	0	0	0	0	0	0	0	0	0	0	0	0	0	0
K11645	fbaB	Glycolysis	Carbohydrate metabolism	0	0	0	0	0	0	0	0	0	0	0	0	0	0	0	0	0	0	0	0	0	0	0	0	0	0	0	0	0	0	0	0	0	0	0	0	0	0	0	0	0	0	0	0	0	0
K12406	PKLR	Glycolysis	Carbohydrate metabolism	0	0	0	0	0	0	0	0	0	0	0	0	0	0	0	0	0	0	0	0	0	0	0	0	0	0	0	0	0	0	0	0	0	0	0	0	0	0	0	0	0	0	0	0	0	0
K12407	GCK	Glycolysis	Carbohydrate metabolism	0	0	0	0	0	0	0	0	0	0	0	0	0	0	0	0	0	0	0	0	0	0	0	0	0	0	0	0	0	0	0	0	0	0	0	0	0	0	0	0	0	0	0	0	0	0
K13810	tal-pgi	Glycolysis	Carbohydrate metabolism	0	0	0	0	0	0	0	0	0	0	0	0	0	0	0	0	0	0	0	0	0	0	0	0	0	0	0	0	0	0	0	0	0	0	0	0	0	0	0	0	0	0	0	0	0	0
K15633	gpmI	Glycolysis	Carbohydrate metabolism	0	0	0	0	0	0	0	0	0	0	0	0	0	0	0	0	0	1	0	1	1	1	1	1	1	1	1	1	1	1	1	1	1	0	1	1	1	1	1	1	1	1	1	1	1	1
K15634	gpmB	Glycolysis	Carbohydrate metabolism	0	0	0	0	0	0	0	0	0	0	0	0	0	0	0	0	0	0	0	0	0	0	0	0	0	0	0	0	0	0	0	0	0	0	0	0	0	0	0	0	0	0	0	0	0	0
K15635	apgM	Glycolysis	Carbohydrate metabolism	0	0	0	0	0	0	0	0	0	0	0	0	0	0	0	0	0	0	0	0	0	0	0	0	0	0	0	0	0	0	0	0	0	0	0	0	0	0	0	0	0	0	0	0	0	0
K15916	pgi-pmi	Glycolysis	Carbohydrate metabolism	0	0	0	0	0	0	0	0	0	0	0	0	0	0	0	0	0	0	1	0	0	0	0	0	0	1	0	0	0	0	1	0	0	0	0	0	0	0	0	0	0	0	0	0	0	0
K16305	K16305	Glycolysis	Carbohydrate metabolism	0	0	0	0	0	0	0	0	0	0	0	0	0	0	0	0	0	0	0	0	0	0	0	0	0	0	0	0	0	0	0	0	0	0	0	0	0	0	0	0	0	0	0	0	0	0
K16306	K16306	Glycolysis	Carbohydrate metabolism	0	0	0	0	0	0	0	0	0	0	0	0	0	0	0	0	0	0	0	0	0	0	0	0	0	0	0	0	0	0	0	0	0	0	0	0	0	0	0	0	0	0	0	0	0	0
K16370	pfkB	Glycolysis	Carbohydrate metabolism	0	0	0	0	0	0	0	0	0	0	0	0	0	0	0	0	0	0	0	0	0	0	0	0	0	0	0	0	0	0	0	0	0	0	0	0	0	0	0	0	0	0	0	0	0	0
K21071	pfk, pfp	Glycolysis	Carbohydrate metabolism	0	0	0	0	0	0	1	1	0	0	0	0	0	0	0	0	0	0	0	0	0	0	0	0	0	0	0	0	0	0	0	0	0	0	0	0	0	0	0	0	0	0	0	0	0	0
K00024	mdh	Glyoxylate cycle	Carbohydrate metabolism	1	1	1	1	1	0	2	3	1	1	1	1	0	0	1	1	1	1	1	1	1	0	0	0	1	0	1	1	1	1	1	1	1	1	1	1	0	0	1	0	1	0	1	1	0	1
K00025	MDH1	Glyoxylate cycle	Carbohydrate metabolism	0	0	0	0	0	0	0	0	0	0	0	0	0	0	0	0	0	0	0	0	0	0	0	0	0	0	0	0	0	0	0	0	0	0	0	0	0	0	0	0	0	0	0	0	0	0
K00026	MDH2	Glyoxylate cycle	Carbohydrate metabolism	0	0	0	0	0	0	0	0	0	0	0	0	0	0	0	0	0	0	0	0	0	0	0	0	0	0	0	0	0	0	0	0	0	0	0	0	0	0	0	0	0	0	0	0	0	0
K01637	E4.1.3.1, aceA	Glyoxylate cycle	Carbohydrate metabolism	1	1	0	0	1	0	1	0	0	0	0	0	0	1	1	0	0	0	0	0	0	0	0	0	0	0	0	0	0	0	0	0	0	0	0	0	0	0	0	0	0	0	0	0	0	0
K01638	aceB, glcB	Glyoxylate cycle	Carbohydrate metabolism	1	1	0	0	1	0	1	0	0	0	0	0	0	1	1	1	0	1	1	1	0	1	1	0	1	1	1	1	1	1	1	1	1	1	2	1	2	2	1	2	1	1	1	0	1	1
K01647	CS, gltA	Glyoxylate cycle	Carbohydrate metabolism	1	0	0	0	0	1	2	2	1	0	1	1	1	2	0	1	1	0	0	0	0	0	0	0	0	0	0	0	0	0	0	0	0	0	0	0	0	0	0	0	0	0	0	0	0	0
K01681	ACO, acnA	Glyoxylate cycle	Carbohydrate metabolism	1	1	0	0	1	0	1	1	1	1	1	0	1	0	1	0	0	0	0	0	1	1	1	1	0	1	1	1	1	1	1	1	1	0	1	1	1	1	1	1	0	1	1	0	1	1
K01682	acnB	Glyoxylate cycle	Carbohydrate metabolism	0	0	0	0	0	0	0	0	0	0	0	0	0	0	0	0	0	0	0	0	0	0	0	0	0	0	0	0	0	0	0	0	0	0	0	0	0	0	0	0	0	0	0	0	0	0
K19282	aceB	Glyoxylate cycle	Carbohydrate metabolism	0	0	0	0	0	0	0	0	0	0	0	0	0	0	0	0	0	0	0	0	0	0	0	0	0	0	0	0	0	0	0	0	0	0	0	0	0	0	0	0	0	0	0	0	0	0
K00140	mmsA, iolA, ALDH6A1	Malonate semialdehyde pathway, propanoyl-CoA => acetyl-CoA	Carbohydrate metabolism	0	1	0	0	1	1	1	2	1	1	1	1	1	1	0	0	1	1	0	0	0	0	1	1	1	1	1	1	1	1	1	1	1	1	1	1	0	1	1	1	1	1	1	1	1	1
K00232	E1.3.3.6, ACOX1, ACOX3	Malonate semialdehyde pathway, propanoyl-CoA => acetyl-CoA	Carbohydrate metabolism	0	0	0	0	0	0	0	0	0	0	0	0	0	0	0	0	0	0	0	0	0	0	0	0	0	0	0	0	0	0	0	0	0	0	0	0	0	0	0	0	0	0	0	0	0	0
K00248	ACADS, bcd	Malonate semialdehyde pathway, propanoyl-CoA => acetyl-CoA	Carbohydrate metabolism	0	0	0	0	0	0	0	0	0	0	0	0	0	0	0	0	0	0	0	0	0	0	0	0	0	0	0	0	0	0	0	0	0	0	0	0	0	0	0	0	0	0	0	0	0	0
K05605	HIBCH	Malonate semialdehyde pathway, propanoyl-CoA => acetyl-CoA	Carbohydrate metabolism	0	0	0	0	0	0	0	0	0	0	0	0	0	0	0	0	0	0	0	0	0	0	0	0	0	0	0	0	0	0	0	0	0	0	0	0	0	0	0	0	0	0	0	0	0	0
K07511	ECHS1	Malonate semialdehyde pathway, propanoyl-CoA => acetyl-CoA	Carbohydrate metabolism	0	0	0	0	0	0	0	0	0	0	0	0	0	0	0	0	0	0	0	0	0	0	0	0	0	0	0	0	0	0	0	0	0	0	0	0	0	0	0	0	0	0	0	0	0	0
K14729	FOX2	Malonate semialdehyde pathway, propanoyl-CoA => acetyl-CoA	Carbohydrate metabolism	0	0	0	0	0	0	0	0	0	0	0	0	0	0	0	0	0	0	0	0	0	0	0	0	0	0	0	0	0	0	0	0	0	0	0	0	0	0	0	0	0	0	0	0	0	0
K23146	HPD1	Malonate semialdehyde pathway, propanoyl-CoA => acetyl-CoA	Carbohydrate metabolism	0	0	0	0	0	0	0	0	0	0	0	0	0	0	0	0	0	0	0	0	0	0	0	0	0	0	0	0	0	0	0	0	0	0	0	0	0	0	0	0	0	0	0	0	0	0
K00024	mdh	Methylaspartate cycle	Carbohydrate metabolism	1	1	1	1	1	0	2	3	1	1	1	1	0	0	1	1	1	1	1	1	1	0	0	0	1	0	1	1	1	1	1	1	1	1	1	1	0	0	1	0	1	0	1	1	0	1
K00031	IDH1, IDH2, icd	Methylaspartate cycle	Carbohydrate metabolism	1	1	1	1	1	0	1	2	1	1	1	1	1	1	0	1	0	0	0	0	1	0	0	0	1	0	1	1	1	1	0	1	1	1	1	1	1	1	1	1	1	1	1	1	1	1
K00261	GLUD1_2, gdhA	Methylaspartate cycle	Carbohydrate metabolism	0	0	0	0	0	0	0	0	0	0	0	0	0	0	0	0	0	1	1	1	1	1	1	1	1	1	1	1	1	1	1	1	1	0	1	1	0	1	1	1	1	1	1	1	1	1
K01647	CS, gltA	Methylaspartate cycle	Carbohydrate metabolism	1	0	0	0	0	1	2	2	1	0	1	1	1	2	0	1	1	0	0	0	0	0	0	0	0	0	0	0	0	0	0	0	0	0	0	0	0	0	0	0	0	0	0	0	0	0
K01681	ACO, acnA	Methylaspartate cycle	Carbohydrate metabolism	1	1	0	0	1	0	1	1	1	1	1	0	1	0	1	0	0	0	0	0	1	1	1	1	0	1	1	1	1	1	1	1	1	0	1	1	1	1	1	1	0	1	1	0	1	1
K01846	glmS, mutS, mamA	Methylaspartate cycle	Carbohydrate metabolism	0	0	0	0	0	0	0	0	0	0	0	0	0	0	0	0	0	0	0	0	0	0	0	0	0	0	0	0	0	0	0	0	0	0	0	0	0	0	0	0	0	0	0	0	0	0
K04835	mal	Methylaspartate cycle	Carbohydrate metabolism	0	0	0	0	0	0	0	0	0	0	0	0	0	0	0	0	0	0	0	0	0	0	0	0	0	0	0	0	0	0	0	0	0	0	0	0	0	0	0	0	0	0	0	0	0	0
K14449	mch, mcd	Methylaspartate cycle	Carbohydrate metabolism	0	0	0	0	0	0	0	0	0	0	0	0	0	0	0	0	0	0	0	0	0	0	0	0	0	0	0	0	0	0	0	0	0	0	0	0	0	0	0	0	0	0	0	0	0	0
K19268	glmE, mutE, mamB	Methylaspartate cycle	Carbohydrate metabolism	0	0	0	0	0	0	0	0	0	0	0	0	0	0	0	0	0	0	0	0	0	0	0	0	0	0	0	0	0	0	0	0	0	0	0	0	0	0	0	0	0	0	0	0	0	0
K19280	mct	Methylaspartate cycle	Carbohydrate metabolism	0	0	0	0	0	0	0	0	0	0	0	0	0	0	0	0	0	0	0	0	0	0	0	0	0	0	0	0	0	0	0	0	0	0	0	0	0	0	0	0	0	0	0	0	0	0
K19281	mcl	Methylaspartate cycle	Carbohydrate metabolism	0	0	0	0	0	0	0	0	0	0	0	0	0	0	0	0	0	0	0	0	0	0	0	0	0	0	0	0	0	0	0	0	0	0	0	0	0	0	0	0	0	0	0	0	0	0
K19282	aceB	Methylaspartate cycle	Carbohydrate metabolism	0	0	0	0	0	0	0	0	0	0	0	0	0	0	0	0	0	0	0	0	0	0	0	0	0	0	0	0	0	0	0	0	0	0	0	0	0	0	0	0	0	0	0	0	0	0
K01051	E3.1.1.11	Pectin degradation	Carbohydrate metabolism	0	0	0	0	0	0	0	0	0	0	0	0	0	0	0	0	0	0	0	0	0	0	0	0	0	0	0	0	0	0	0	0	0	0	0	0	0	0	0	0	0	0	0	0	0	0
K01184	E3.2.1.15	Pectin degradation	Carbohydrate metabolism	0	0	0	0	0	0	0	0	0	0	0	0	0	0	0	0	0	0	0	0	0	0	0	0	0	0	0	0	0	0	0	0	0	0	0	0	0	0	0	0	0	0	0	0	0	0
K01213	E3.2.1.67	Pectin degradation	Carbohydrate metabolism	0	0	0	0	0	0	0	0	0	0	0	0	0	0	0	0	0	0	0	0	0	0	0	0	0	0	0	0	0	0	0	0	0	0	0	0	0	0	0	0	0	0	0	0	0	0
K00033	PGD, gnd, gntZ	Pentose phosphate pathway	Carbohydrate metabolism	0	0	0	0	0	0	0	0	0	0	0	0	0	0	0	0	0	0	1	1	1	1	1	1	1	1	1	1	1	1	1	1	1	0	1	1	0	1	1	1	1	1	1	1	1	1
K00036	G6PD, zwf	Pentose phosphate pathway	Carbohydrate metabolism	0	0	0	0	0	0	0	0	1	0	1	0	0	0	0	1	0	0	1	0	0	0	0	0	0	1	0	0	0	0	1	0	0	0	0	0	0	0	0	0	0	0	0	0	0	0
K00615	E2.2.1.1, tktA, tktB	Pentose phosphate pathway	Carbohydrate metabolism	1	1	1	1	1	0	1	1	1	1	1	1	0	1	0	1	1	0	0	1	1	0	1	2	1	0	1	1	1	1	1	1	1	1	1	1	1	1	1	1	1	1	1	1	0	1
K00616	E2.2.1.2, talA, talB	Pentose phosphate pathway	Carbohydrate metabolism	0	0	0	0	0	0	0	0	0	0	0	0	0	0	0	0	0	0	0	0	0	0	0	0	0	0	0	0	0	0	0	0	0	0	0	0	0	0	0	0	0	0	0	0	0	0
K01057	PGLS, pgl, devB	Pentose phosphate pathway	Carbohydrate metabolism	0	0	0	0	0	0	0	0	0	0	0	0	0	0	0	0	0	0	0	0	0	0	0	0	0	0	0	0	0	0	0	0	0	0	0	0	0	0	0	0	0	0	0	0	0	0
K01783	rpe, RPE	Pentose phosphate pathway	Carbohydrate metabolism	1	1	0	0	1	0	1	1	1	1	1	0	1	1	0	1	1	0	1	1	2	2	2	2	1	1	2	1	1	1	1	2	1	2	2	2	0	2	1	2	1	2	2	0	2	2
K01807	rpiA	Pentose phosphate pathway	Carbohydrate metabolism	0	1	0	0	1	1	1	1	1	1	1	1	2	0	1	1	1	1	1	0	1	0	1	1	1	1	1	1	1	1	1	1	1	1	1	1	1	0	1	1	1	1	1	1	1	1
K01808	rpiB	Pentose phosphate pathway	Carbohydrate metabolism	0	0	0	0	0	0	0	0	1	1	0	0	0	0	0	0	0	0	0	0	0	0	0	0	0	0	0	0	0	0	0	0	0	0	0	0	0	0	0	0	0	0	0	0	0	0
K01810	GPI, pgi	Pentose phosphate pathway	Carbohydrate metabolism	1	0	0	0	0	0	1	1	1	1	1	0	1	1	0	0	1	0	0	0	0	0	0	0	0	0	0	0	0	0	0	0	0	0	0	0	0	0	0	0	0	0	0	0	0	0
K06859	pgi1	Pentose phosphate pathway	Carbohydrate metabolism	0	0	0	0	0	0	0	0	0	0	0	0	0	0	0	0	0	0	0	0	0	0	0	0	0	0	0	0	0	0	0	0	0	0	0	0	0	0	0	0	0	0	0	0	0	0
K07404	pgl	Pentose phosphate pathway	Carbohydrate metabolism	0	0	0	0	0	0	0	0	0	0	0	0	0	0	0	0	0	2	3	2	2	2	2	2	2	4	2	2	2	2	3	2	2	2	2	2	1	1	2	2	1	2	2	2	2	2
K13810	tal-pgi	Pentose phosphate pathway	Carbohydrate metabolism	0	0	0	0	0	0	0	0	0	0	0	0	0	0	0	0	0	0	0	0	0	0	0	0	0	0	0	0	0	0	0	0	0	0	0	0	0	0	0	0	0	0	0	0	0	0
K13937	H6PD	Pentose phosphate pathway	Carbohydrate metabolism	0	0	0	0	0	0	0	0	0	0	0	0	0	0	0	0	0	0	0	0	0	0	0	0	0	0	0	0	0	0	0	0	0	0	0	0	0	0	0	0	0	0	0	0	0	0
K15916	pgi-pmi	Pentose phosphate pathway	Carbohydrate metabolism	0	0	0	0	0	0	0	0	0	0	0	0	0	0	0	0	0	0	1	0	0	0	0	0	0	1	0	0	0	0	1	0	0	0	0	0	0	0	0	0	0	0	0	0	0	0
K19243	azf	Pentose phosphate pathway	Carbohydrate metabolism	0	0	0	0	0	0	0	0	0	0	0	0	0	0	0	0	0	0	0	0	0	0	0	0	0	0	0	0	0	0	0	0	0	0	0	0	0	0	0	0	0	0	0	0	0	0
K00281	GLDC, gcvP	Photorespiration	Carbohydrate metabolism	1	0	0	0	0	0	1	1	1	1	1	1	1	0	1	1	1	0	1	0	1	1	0	1	1	1	1	1	1	1	1	1	1	1	1	1	1	1	1	1	1	2	1	1	1	1
K00382	DLD, lpd, pdhD	Photorespiration	Carbohydrate metabolism	2	2	1	1	2	3	2	1	2	2	2	1	1	0	2	2	1	2	0	1	2	2	2	2	2	3	2	2	2	2	2	2	2	1	2	2	1	2	2	2	1	2	2	3	1	2
K00600	glyA, SHMT	Photorespiration	Carbohydrate metabolism	0	0	1	1	0	1	1	1	1	1	1	1	0	1	1	1	0	0	1	1	2	1	2	2	1	2	1	2	2	2	2	2	2	2	1	2	1	1	2	1	2	2	2	2	1	2
K00605	gcvT, AMT	Photorespiration	Carbohydrate metabolism	1	2	1	1	2	2	2	1	1	1	1	1	1	1	1	1	0	0	1	0	1	1	0	1	2	2	2	1	1	1	2	2	1	1	1	1	1	1	1	1	1	1	1	1	1	1
K00830	AGXT	Photorespiration	Carbohydrate metabolism	0	0	0	0	0	0	0	0	0	0	0	0	0	0	0	0	0	0	0	0	1	1	1	1	1	0	1	1	1	1	0	1	1	0	1	1	1	1	1	1	1	1	1	1	1	1
K01601	rbcL, cbbL	Photorespiration	Carbohydrate metabolism	0	0	0	0	0	0	0	0	0	0	0	0	0	0	0	0	0	0	0	0	0	0	0	0	0	0	0	0	0	0	0	0	0	0	0	0	0	0	0	0	0	0	0	0	0	0
K01602	rbcS, cbbS	Photorespiration	Carbohydrate metabolism	0	0	0	0	0	0	0	0	0	0	0	0	0	0	0	0	0	0	0	0	0	0	0	0	0	0	0	0	0	0	0	0	0	0	0	0	0	0	0	0	0	0	0	0	0	0
K02437	gcvH, GCSH	Photorespiration	Carbohydrate metabolism	1	1	1	1	1	1	1	1	1	1	1	1	1	1	1	1	1	1	2	1	1	2	1	2	2	2	3	2	2	2	2	2	2	2	1	2	0	1	2	0	1	2	2	1	1	2
K03781	katE, CAT, catB, srpA	Photorespiration	Carbohydrate metabolism	1	1	1	1	1	0	1	1	1	1	0	0	1	0	1	1	0	0	0	0	0	0	0	0	0	0	0	0	0	0	0	0	0	0	0	0	0	0	0	0	0	0	0	0	0	0
K11517	HAO	Photorespiration	Carbohydrate metabolism	0	0	0	0	0	0	0	0	0	0	0	0	0	0	0	0	0	0	0	0	0	0	0	0	0	0	0	0	0	0	0	0	0	0	0	0	0	0	0	0	0	0	0	0	0	0
K14272	GGAT	Photorespiration	Carbohydrate metabolism	0	0	0	0	0	0	0	0	0	0	0	0	0	0	0	0	0	0	0	0	0	0	0	0	0	0	0	0	0	0	0	0	0	0	0	0	0	0	0	0	0	0	0	0	0	0
K15893	HPR1	Photorespiration	Carbohydrate metabolism	0	0	0	0	0	0	0	0	0	0	0	0	0	0	0	0	0	0	0	0	0	0	0	0	0	0	0	0	0	0	0	0	0	0	0	0	0	0	0	0	0	0	0	0	0	0
K15918	GLYK	Photorespiration	Carbohydrate metabolism	0	0	0	0	0	0	0	0	0	0	0	0	0	0	0	0	0	0	0	0	0	0	0	0	0	0	0	0	0	0	0	0	0	0	0	0	0	0	0	0	0	0	0	0	0	0
K15919	HPR2_3	Photorespiration	Carbohydrate metabolism	0	0	0	0	0	0	0	0	0	0	0	0	0	0	0	0	0	0	0	0	0	0	0	0	0	0	0	0	0	0	0	0	0	0	0	0	0	0	0	0	0	0	0	0	0	0
K19269	PGP, PGLP	Photorespiration	Carbohydrate metabolism	0	0	0	0	0	0	0	0	0	0	0	0	0	0	0	0	0	0	0	0	0	0	0	0	0	0	0	0	0	0	0	0	0	0	0	0	0	0	0	0	0	0	0	0	0	0
K01847	MUT	Propanoyl-CoA metabolism, propanoyl-CoA => succinyl-CoA	Carbohydrate metabolism	0	0	0	0	0	0	0	0	0	0	0	0	0	0	0	0	0	0	0	0	0	0	0	0	0	0	0	0	0	0	0	0	0	0	0	0	0	0	0	0	0	0	0	0	0	0
K01848	E5.4.99.2A, mcmA1	Propanoyl-CoA metabolism, propanoyl-CoA => succinyl-CoA	Carbohydrate metabolism	0	0	0	0	0	0	0	0	0	0	0	0	0	0	0	0	0	0	0	0	0	0	0	0	0	0	0	0	0	0	0	0	0	0	0	0	0	0	0	0	0	0	0	0	0	0
K01849	E5.4.99.2B, mcmA2	Propanoyl-CoA metabolism, propanoyl-CoA => succinyl-CoA	Carbohydrate metabolism	0	0	0	0	0	0	0	0	0	0	0	0	0	0	0	0	0	0	0	0	0	0	0	0	0	0	0	0	0	0	0	0	0	0	0	0	0	0	0	0	0	0	0	0	0	0
K01964	K01964	Propanoyl-CoA metabolism, propanoyl-CoA => succinyl-CoA	Carbohydrate metabolism	0	0	0	0	0	0	0	0	0	0	0	0	0	0	0	0	0	0	0	0	0	0	0	0	0	0	0	0	0	0	0	0	0	0	0	0	0	0	0	0	0	0	0	0	0	0
K01965	PCCA, pccA	Propanoyl-CoA metabolism, propanoyl-CoA => succinyl-CoA	Carbohydrate metabolism	0	0	0	0	0	0	0	0	0	0	0	0	0	0	0	0	0	0	0	0	0	0	0	0	0	0	0	0	0	0	0	0	0	0	0	0	0	0	0	0	0	0	0	0	0	0
K01966	PCCB, pccB	Propanoyl-CoA metabolism, propanoyl-CoA => succinyl-CoA	Carbohydrate metabolism	0	0	0	0	0	0	0	0	0	0	0	0	0	0	0	0	0	0	0	0	0	0	0	0	0	0	0	0	0	0	0	0	0	0	0	0	0	0	0	0	0	0	0	0	0	0
K05606	MCEE, epi	Propanoyl-CoA metabolism, propanoyl-CoA => succinyl-CoA	Carbohydrate metabolism	0	0	0	0	0	0	0	0	0	0	0	0	0	0	0	0	0	0	0	0	0	0	0	0	0	0	0	0	0	0	0	0	0	0	0	0	0	0	0	0	0	0	0	0	0	0
K11263	bccA, pccA	Propanoyl-CoA metabolism, propanoyl-CoA => succinyl-CoA	Carbohydrate metabolism	0	0	0	0	0	0	0	0	0	0	0	0	0	0	0	0	0	0	0	0	0	0	0	0	0	0	0	0	0	0	0	0	0	0	0	0	0	0	0	0	0	0	0	0	0	0
K15036	K15036	Propanoyl-CoA metabolism, propanoyl-CoA => succinyl-CoA	Carbohydrate metabolism	0	0	0	0	0	0	0	0	0	0	0	0	0	0	0	0	0	0	0	0	0	0	0	0	0	0	0	0	0	0	0	0	0	0	0	0	0	0	0	0	0	0	0	0	0	0
K15037	K15037	Propanoyl-CoA metabolism, propanoyl-CoA => succinyl-CoA	Carbohydrate metabolism	0	0	0	0	0	0	0	0	0	0	0	0	0	0	0	0	0	0	0	0	0	0	0	0	0	0	0	0	0	0	0	0	0	0	0	0	0	0	0	0	0	0	0	0	0	0
K18472	accD6	Propanoyl-CoA metabolism, propanoyl-CoA => succinyl-CoA	Carbohydrate metabolism	0	0	0	0	0	0	0	0	0	0	0	0	0	0	0	0	0	0	0	0	0	0	0	0	0	0	0	0	0	0	0	0	0	0	0	0	0	0	0	0	0	0	0	0	0	0
K19312	pccB	Propanoyl-CoA metabolism, propanoyl-CoA => succinyl-CoA	Carbohydrate metabolism	0	0	0	0	0	0	0	0	0	0	0	0	0	0	0	0	0	0	0	0	0	0	0	0	0	0	0	0	0	0	0	0	0	0	0	0	0	0	0	0	0	0	0	0	0	0
K22568	pccX	Propanoyl-CoA metabolism, propanoyl-CoA => succinyl-CoA	Carbohydrate metabolism	0	0	0	0	0	0	0	0	0	0	0	0	0	0	0	0	0	0	0	0	0	0	0	0	0	0	0	0	0	0	0	0	0	0	0	0	0	0	0	0	0	0	0	0	0	0
K00161	PDHA, pdhA	Pyruvate oxidation, pyruvate => acetyl-CoA	Carbohydrate metabolism	0	0	0	0	0	0	0	0	0	0	0	0	0	0	0	0	0	1	0	1	1	1	1	1	1	1	1	1	1	1	1	1	1	1	1	1	1	1	1	1	1	1	1	1	1	1
K00162	PDHB, pdhB	Pyruvate oxidation, pyruvate => acetyl-CoA	Carbohydrate metabolism	0	0	0	0	0	0	0	0	0	0	0	1	0	0	0	0	0	1	1	1	1	1	1	1	0	1	1	0	1	1	1	1	1	1	1	1	1	0	1	1	0	1	1	1	1	1
K00163	aceE	Pyruvate oxidation, pyruvate => acetyl-CoA	Carbohydrate metabolism	0	1	1	1	1	1	0	1	1	1	1	1	2	1	1	1	1	0	0	0	0	0	0	0	0	1	0	0	0	1	1	0	0	0	0	0	0	0	0	0	0	0	0	0	0	0
K00169	porA	Pyruvate oxidation, pyruvate => acetyl-CoA	Carbohydrate metabolism	0	0	0	0	0	0	0	0	0	0	0	0	0	0	0	0	0	0	0	0	0	0	0	0	0	0	0	0	0	0	0	0	0	0	0	0	0	0	0	0	0	0	0	0	0	0
K00170	porB	Pyruvate oxidation, pyruvate => acetyl-CoA	Carbohydrate metabolism	0	0	0	0	0	0	0	0	0	0	0	0	0	0	0	0	0	0	0	0	0	0	0	0	0	0	0	0	0	0	0	0	0	0	0	0	0	0	0	0	0	0	0	0	0	0
K00171	porD	Pyruvate oxidation, pyruvate => acetyl-CoA	Carbohydrate metabolism	0	0	0	0	0	0	0	0	0	0	0	0	0	0	0	0	0	0	0	0	0	0	0	0	0	0	0	0	0	0	0	0	0	0	0	0	0	0	0	0	0	0	0	0	0	0
K00172	porC, porG	Pyruvate oxidation, pyruvate => acetyl-CoA	Carbohydrate metabolism	0	0	0	0	0	0	0	0	0	0	0	0	0	0	0	0	0	0	0	0	0	0	0	0	0	0	0	0	0	0	0	0	0	0	0	0	0	0	0	0	0	0	0	0	0	0
K00189	vorG, porG	Pyruvate oxidation, pyruvate => acetyl-CoA	Carbohydrate metabolism	0	0	0	0	0	0	0	0	0	0	0	0	0	0	0	0	0	0	0	0	0	0	0	0	0	0	0	0	0	0	0	0	0	0	0	0	0	0	0	0	0	0	0	0	0	0
K00382	DLD, lpd, pdhD	Pyruvate oxidation, pyruvate => acetyl-CoA	Carbohydrate metabolism	2	2	1	1	2	3	2	1	2	2	2	1	1	0	2	2	1	2	0	1	2	2	2	2	2	3	2	2	2	2	2	2	2	1	2	2	1	2	2	2	1	2	2	3	1	2
K00627	DLAT, aceF, pdhC	Pyruvate oxidation, pyruvate => acetyl-CoA	Carbohydrate metabolism	0	0	0	0	0	0	0	0	1	1	0	1	0	1	1	1	0	0	0	0	0	0	0	0	0	0	0	0	0	0	0	0	0	0	0	0	0	0	0	0	0	0	0	0	0	0
K03737	por, nifJ	Pyruvate oxidation, pyruvate => acetyl-CoA	Carbohydrate metabolism	0	0	0	0	0	0	0	0	0	0	0	0	0	0	0	0	0	0	0	0	0	0	0	0	0	0	0	0	0	0	0	0	0	0	0	0	0	0	0	0	0	0	0	0	0	0
K13997	PDHX	Pyruvate oxidation, pyruvate => acetyl-CoA	Carbohydrate metabolism	0	0	0	0	0	0	0	0	0	0	0	0	0	0	0	0	0	0	0	0	0	0	0	0	0	0	0	0	0	0	0	0	0	0	0	0	0	0	0	0	0	0	0	0	0	0
K00194	cdhD, acsD	Reductive acetyl-CoA pathway (Wood-Ljungdahl pathway)	Carbohydrate metabolism	0	0	0	0	0	0	0	0	0	0	0	0	0	0	0	0	0	0	0	0	0	0	0	0	0	0	0	0	0	0	0	0	0	0	0	0	0	0	0	0	0	0	0	0	0	0
K00197	cdhE, acsC	Reductive acetyl-CoA pathway (Wood-Ljungdahl pathway)	Carbohydrate metabolism	0	0	0	0	0	0	0	0	0	0	0	0	0	0	0	0	0	0	0	0	0	0	0	0	0	0	0	0	0	0	0	0	0	0	0	0	0	0	0	0	0	0	0	0	0	0
K00198	cooS, acsA	Reductive acetyl-CoA pathway (Wood-Ljungdahl pathway)	Carbohydrate metabolism	0	0	0	0	0	0	0	0	0	0	0	0	0	0	0	0	0	0	0	0	0	0	0	0	0	0	0	0	0	0	0	0	0	0	0	0	0	0	0	0	0	0	0	0	0	0
K00297	metF, MTHFR	Reductive acetyl-CoA pathway (Wood-Ljungdahl pathway)	Carbohydrate metabolism	0	1	1	1	1	0	1	1	1	1	0	1	1	1	1	1	1	0	1	1	1	1	1	1	1	1	1	1	1	1	1	1	1	1	1	1	1	1	1	1	1	1	1	1	1	1
K01491	folD	Reductive acetyl-CoA pathway (Wood-Ljungdahl pathway)	Carbohydrate metabolism	1	1	1	1	1	1	1	1	0	0	1	0	1	1	1	1	1	0	1	0	1	1	0	1	1	1	1	1	1	1	0	1	1	0	1	1	1	1	1	0	0	1	1	1	0	1
K01938	fhs	Reductive acetyl-CoA pathway (Wood-Ljungdahl pathway)	Carbohydrate metabolism	0	0	0	0	0	1	1	1	0	0	0	0	1	1	1	1	1	0	0	0	0	0	0	0	0	0	0	0	0	0	0	0	0	0	0	0	0	0	0	0	0	0	0	0	0	0
K05299	fdhA	Reductive acetyl-CoA pathway (Wood-Ljungdahl pathway)	Carbohydrate metabolism	0	0	0	0	0	0	0	0	0	0	0	0	0	0	0	0	0	0	0	0	0	0	0	0	0	0	0	0	0	0	0	0	0	0	0	0	0	0	0	0	0	0	0	0	0	0
K14138	acsB	Reductive acetyl-CoA pathway (Wood-Ljungdahl pathway)	Carbohydrate metabolism	0	0	0	0	0	0	0	0	0	0	0	0	0	0	0	0	0	0	0	0	0	0	0	0	0	0	0	0	0	0	0	0	0	0	0	0	0	0	0	0	0	0	0	0	0	0
K15022	fdhB	Reductive acetyl-CoA pathway (Wood-Ljungdahl pathway)	Carbohydrate metabolism	0	0	0	0	0	0	0	0	0	0	0	0	0	0	0	0	0	0	0	0	0	0	0	0	0	0	0	0	0	0	0	0	0	0	0	0	0	0	0	0	0	0	0	0	0	0
K15023	acsE	Reductive acetyl-CoA pathway (Wood-Ljungdahl pathway)	Carbohydrate metabolism	0	0	0	0	0	0	0	0	0	0	0	0	0	0	0	0	0	0	0	0	0	0	0	0	0	0	0	0	0	0	0	0	0	0	0	0	0	0	0	0	0	0	0	0	0	0
K00024	mdh	Reductive citrate cycle (Arnon-Buchanan cycle)	Carbohydrate metabolism	1	1	1	1	1	0	2	3	1	1	1	1	0	0	1	1	1	1	1	1	1	0	0	0	1	0	1	1	1	1	1	1	1	1	1	1	0	0	1	0	1	0	1	1	0	1
K00031	IDH1, IDH2, icd	Reductive citrate cycle (Arnon-Buchanan cycle)	Carbohydrate metabolism	1	1	1	1	1	0	1	2	1	1	1	1	1	1	0	1	0	0	0	0	1	0	0	0	1	0	1	1	1	1	0	1	1	1	1	1	1	1	1	1	1	1	1	1	1	1
K00169	porA	Reductive citrate cycle (Arnon-Buchanan cycle)	Carbohydrate metabolism	0	0	0	0	0	0	0	0	0	0	0	0	0	0	0	0	0	0	0	0	0	0	0	0	0	0	0	0	0	0	0	0	0	0	0	0	0	0	0	0	0	0	0	0	0	0
K00170	porB	Reductive citrate cycle (Arnon-Buchanan cycle)	Carbohydrate metabolism	0	0	0	0	0	0	0	0	0	0	0	0	0	0	0	0	0	0	0	0	0	0	0	0	0	0	0	0	0	0	0	0	0	0	0	0	0	0	0	0	0	0	0	0	0	0
K00171	porD	Reductive citrate cycle (Arnon-Buchanan cycle)	Carbohydrate metabolism	0	0	0	0	0	0	0	0	0	0	0	0	0	0	0	0	0	0	0	0	0	0	0	0	0	0	0	0	0	0	0	0	0	0	0	0	0	0	0	0	0	0	0	0	0	0
K00172	porC, porG	Reductive citrate cycle (Arnon-Buchanan cycle)	Carbohydrate metabolism	0	0	0	0	0	0	0	0	0	0	0	0	0	0	0	0	0	0	0	0	0	0	0	0	0	0	0	0	0	0	0	0	0	0	0	0	0	0	0	0	0	0	0	0	0	0
K00174	korA, oorA, oforA	Reductive citrate cycle (Arnon-Buchanan cycle)	Carbohydrate metabolism	1	1	1	1	1	0	1	1	0	0	0	0	0	0	0	0	0	2	1	3	2	1	1	2	2	2	2	1	2	2	0	2	2	1	2	2	2	1	2	2	1	2	2	2	2	2
K00175	korB, oorB, oforB	Reductive citrate cycle (Arnon-Buchanan cycle)	Carbohydrate metabolism	1	0	1	1	0	0	1	1	0	0	0	0	0	0	0	0	0	0	1	2	2	2	2	2	2	2	2	2	2	2	0	2	2	0	2	2	2	2	2	2	1	2	2	2	2	2
K00176	korD, oorD	Reductive citrate cycle (Arnon-Buchanan cycle)	Carbohydrate metabolism	0	0	0	0	0	0	0	0	0	0	0	0	0	0	0	0	0	0	0	0	0	0	0	0	0	0	0	0	0	0	0	0	0	0	0	0	0	0	0	0	0	0	0	0	0	0
K00177	korC, oorC	Reductive citrate cycle (Arnon-Buchanan cycle)	Carbohydrate metabolism	0	0	0	0	0	0	0	0	0	0	0	0	0	0	0	0	0	0	0	0	0	0	0	0	0	0	0	0	0	0	0	0	0	0	0	0	0	0	0	0	0	0	0	0	0	0
K00239	sdhA, frdA	Reductive citrate cycle (Arnon-Buchanan cycle)	Carbohydrate metabolism	1	1	0	0	1	1	1	1	1	1	1	1	0	0	1	1	0	0	0	1	1	0	1	1	1	1	1	1	1	1	0	1	1	1	1	1	0	0	1	1	1	1	1	1	0	1
K00240	sdhB, frdB	Reductive citrate cycle (Arnon-Buchanan cycle)	Carbohydrate metabolism	1	1	0	0	1	1	1	0	1	1	1	1	1	1	0	1	1	0	1	1	1	0	1	1	1	1	1	1	1	1	1	1	1	1	1	1	1	0	1	1	0	1	1	1	0	1
K00241	sdhC, frdC	Reductive citrate cycle (Arnon-Buchanan cycle)	Carbohydrate metabolism	1	1	1	1	1	1	1	1	1	1	1	1	1	0	1	1	1	0	0	0	0	0	0	0	0	0	0	0	0	0	0	0	0	0	0	0	0	0	0	0	0	0	0	0	0	0
K00242	sdhD, frdD	Reductive citrate cycle (Arnon-Buchanan cycle)	Carbohydrate metabolism	1	1	1	1	1	1	1	1	0	0	0	0	1	0	1	1	1	0	0	0	0	0	0	0	0	0	0	0	0	0	0	0	0	0	0	0	0	0	0	0	0	0	0	0	0	0
K00244	frdA	Reductive citrate cycle (Arnon-Buchanan cycle)	Carbohydrate metabolism	0	0	0	0	0	0	1	1	0	0	0	0	0	0	0	0	0	0	0	0	0	0	0	0	0	0	0	0	0	0	0	0	0	0	0	0	0	0	0	0	0	0	0	0	0	0
K00245	frdB	Reductive citrate cycle (Arnon-Buchanan cycle)	Carbohydrate metabolism	0	0	0	0	0	0	0	0	0	0	0	0	0	0	0	0	0	0	0	0	0	0	0	0	0	0	0	0	0	0	0	0	0	0	0	0	0	0	0	0	0	0	0	0	0	0
K00246	frdC	Reductive citrate cycle (Arnon-Buchanan cycle)	Carbohydrate metabolism	0	0	0	0	0	0	0	0	0	0	0	0	0	0	0	0	0	0	0	0	0	0	0	0	0	0	0	0	0	0	0	0	0	0	0	0	0	0	0	0	0	0	0	0	0	0
K00247	frdD	Reductive citrate cycle (Arnon-Buchanan cycle)	Carbohydrate metabolism	0	0	0	0	0	0	0	0	0	0	0	0	0	0	0	0	0	0	0	0	0	0	0	0	0	0	0	0	0	0	0	0	0	0	0	0	0	0	0	0	0	0	0	0	0	0
K01006	ppdK	Reductive citrate cycle (Arnon-Buchanan cycle)	Carbohydrate metabolism	0	0	0	0	0	0	0	0	0	0	0	0	0	0	0	0	0	0	1	1	1	1	1	1	1	1	1	1	1	1	1	1	1	1	1	1	1	0	1	0	1	1	1	1	1	1
K01007	pps, ppsA	Reductive citrate cycle (Arnon-Buchanan cycle)	Carbohydrate metabolism	0	1	1	1	1	1	1	1	0	0	0	0	1	1	1	0	1	0	0	0	0	0	0	0	0	0	0	0	0	0	0	0	0	0	0	0	0	0	0	0	0	0	0	0	0	0
K01595	ppc	Reductive citrate cycle (Arnon-Buchanan cycle)	Carbohydrate metabolism	0	0	0	0	0	0	0	0	0	0	0	0	0	0	0	0	0	0	0	0	0	0	0	0	0	0	0	0	0	0	0	0	0	0	0	0	0	0	0	0	0	0	0	0	0	0
K01676	E4.2.1.2A, fumA, fumB	Reductive citrate cycle (Arnon-Buchanan cycle)	Carbohydrate metabolism	0	0	0	0	0	0	0	0	0	0	0	0	0	0	0	0	0	0	0	0	0	0	0	0	0	0	0	0	0	0	0	0	0	0	0	0	0	0	0	0	0	0	0	0	0	0
K01677	E4.2.1.2AA, fumA	Reductive citrate cycle (Arnon-Buchanan cycle)	Carbohydrate metabolism	0	0	0	0	0	0	0	0	0	0	0	0	0	0	0	0	0	0	0	0	0	0	0	0	0	0	0	0	0	0	0	0	0	0	0	0	0	0	0	0	0	0	0	0	0	0
K01678	E4.2.1.2AB, fumB	Reductive citrate cycle (Arnon-Buchanan cycle)	Carbohydrate metabolism	0	0	0	0	0	0	0	0	0	0	0	0	0	0	0	0	0	0	0	0	0	0	0	0	0	0	0	0	0	0	0	0	0	0	0	0	0	0	0	0	0	0	0	0	0	0
K01679	E4.2.1.2B, fumC, FH	Reductive citrate cycle (Arnon-Buchanan cycle)	Carbohydrate metabolism	0	0	0	0	0	0	0	0	1	1	1	0	0	0	1	1	0	0	1	1	1	1	0	1	1	1	1	1	1	1	1	1	1	0	1	1	1	1	0	1	0	1	1	1	1	1
K01681	ACO, acnA	Reductive citrate cycle (Arnon-Buchanan cycle)	Carbohydrate metabolism	1	1	0	0	1	0	1	1	1	1	1	0	1	0	1	0	0	0	0	0	1	1	1	1	0	1	1	1	1	1	1	1	1	0	1	1	1	1	1	1	0	1	1	0	1	1
K01682	acnB	Reductive citrate cycle (Arnon-Buchanan cycle)	Carbohydrate metabolism	0	0	0	0	0	0	0	0	0	0	0	0	0	0	0	0	0	0	0	0	0	0	0	0	0	0	0	0	0	0	0	0	0	0	0	0	0	0	0	0	0	0	0	0	0	0
K01902	sucD	Reductive citrate cycle (Arnon-Buchanan cycle)	Carbohydrate metabolism	0	1	1	1	1	0	1	1	1	1	1	1	1	0	0	1	0	0	0	0	1	1	1	1	1	1	1	1	1	1	0	1	1	1	1	1	0	1	1	0	1	1	1	1	0	1
K01903	sucC	Reductive citrate cycle (Arnon-Buchanan cycle)	Carbohydrate metabolism	0	1	1	1	1	0	1	1	1	1	1	1	1	0	1	1	0	1	1	0	1	1	1	1	1	0	1	1	1	1	0	1	1	1	0	1	0	1	1	1	0	1	1	0	1	1
K01958	PC, pyc	Reductive citrate cycle (Arnon-Buchanan cycle)	Carbohydrate metabolism	0	0	0	0	0	0	0	0	0	0	0	0	0	0	0	0	0	0	0	0	0	0	0	0	0	0	0	0	0	0	0	0	0	0	0	0	0	0	0	0	0	0	0	0	0	0
K01959	pycA	Reductive citrate cycle (Arnon-Buchanan cycle)	Carbohydrate metabolism	0	0	0	0	0	0	0	0	1	1	0	1	0	0	0	1	0	0	0	0	0	0	0	0	0	0	0	0	0	0	0	0	0	0	0	0	0	0	0	0	0	0	0	0	0	0
K01960	pycB	Reductive citrate cycle (Arnon-Buchanan cycle)	Carbohydrate metabolism	0	0	0	0	0	0	1	1	1	1	1	1	0	0	0	0	0	0	0	0	0	0	0	0	0	0	0	0	0	0	0	0	0	0	0	0	0	0	0	0	0	0	0	0	0	0
K03737	por, nifJ	Reductive citrate cycle (Arnon-Buchanan cycle)	Carbohydrate metabolism	0	0	0	0	0	0	0	0	0	0	0	0	0	0	0	0	0	0	0	0	0	0	0	0	0	0	0	0	0	0	0	0	0	0	0	0	0	0	0	0	0	0	0	0	0	0
K15230	aclA	Reductive citrate cycle (Arnon-Buchanan cycle)	Carbohydrate metabolism	0	0	0	0	0	0	0	0	0	0	0	0	0	0	0	0	0	0	0	0	0	0	0	0	0	0	0	0	0	0	0	0	0	0	0	0	0	0	0	0	0	0	0	0	0	0
K15231	aclB	Reductive citrate cycle (Arnon-Buchanan cycle)	Carbohydrate metabolism	0	0	0	0	0	0	0	0	0	0	0	0	0	0	0	0	0	0	0	0	0	0	0	0	0	0	0	0	0	0	0	0	0	0	0	0	0	0	0	0	0	0	0	0	0	0
K15232	ccsA	Reductive citrate cycle (Arnon-Buchanan cycle)	Carbohydrate metabolism	0	0	0	0	0	0	0	0	0	0	0	0	0	0	0	0	0	0	0	0	0	0	0	0	0	0	0	0	0	0	0	0	0	0	0	0	0	0	0	0	0	0	0	0	0	0
K15233	ccsB	Reductive citrate cycle (Arnon-Buchanan cycle)	Carbohydrate metabolism	0	0	0	0	0	0	0	0	0	0	0	0	0	0	0	0	0	0	0	0	0	0	0	0	0	0	0	0	0	0	0	0	0	0	0	0	0	0	0	0	0	0	0	0	0	0
K15234	ccl	Reductive citrate cycle (Arnon-Buchanan cycle)	Carbohydrate metabolism	0	0	0	0	0	0	0	0	0	0	0	0	0	0	0	0	0	0	0	0	0	0	0	0	0	0	0	0	0	0	0	0	0	0	0	0	0	0	0	0	0	0	0	0	0	0
K18556	frdA	Reductive citrate cycle (Arnon-Buchanan cycle)	Carbohydrate metabolism	0	0	0	0	0	0	0	0	0	0	0	0	0	0	0	0	0	0	0	0	0	0	0	0	0	0	0	0	0	0	0	0	0	0	0	0	0	0	0	0	0	0	0	0	0	0
K18557	frdB	Reductive citrate cycle (Arnon-Buchanan cycle)	Carbohydrate metabolism	0	0	0	0	0	0	0	0	0	0	0	0	0	0	0	0	0	0	0	0	0	0	0	0	0	0	0	0	0	0	0	0	0	0	0	0	0	0	0	0	0	0	0	0	0	0
K18558	frdC	Reductive citrate cycle (Arnon-Buchanan cycle)	Carbohydrate metabolism	0	0	0	0	0	0	0	0	0	0	0	0	0	0	0	0	0	0	0	0	0	0	0	0	0	0	0	0	0	0	0	0	0	0	0	0	0	0	0	0	0	0	0	0	0	0
K18559	frdD	Reductive citrate cycle (Arnon-Buchanan cycle)	Carbohydrate metabolism	0	0	0	0	0	0	0	0	0	0	0	0	0	0	0	0	0	0	0	0	0	0	0	0	0	0	0	0	0	0	0	0	0	0	0	0	0	0	0	0	0	0	0	0	0	0
K18560	frdE	Reductive citrate cycle (Arnon-Buchanan cycle)	Carbohydrate metabolism	0	0	0	0	0	0	0	0	0	0	0	0	0	0	0	0	0	0	0	0	0	0	0	0	0	0	0	0	0	0	0	0	0	0	0	0	0	0	0	0	0	0	0	0	0	0
K00134	GAPDH, gapA	Reductive pentose phosphate cycle (Calvin cycle)	Carbohydrate metabolism	1	1	1	1	1	1	1	1	1	1	1	1	1	1	1	1	1	1	1	1	1	1	1	2	1	1	1	1	1	1	1	1	1	1	1	1	1	0	1	0	0	1	1	1	1	1
K00150	gap2	Reductive pentose phosphate cycle (Calvin cycle)	Carbohydrate metabolism	0	0	0	0	0	0	0	0	0	0	0	0	0	0	0	0	0	0	0	0	0	0	0	0	0	0	0	0	0	0	0	0	0	0	0	0	0	0	0	0	0	0	0	0	0	0
K00615	E2.2.1.1, tktA, tktB	Reductive pentose phosphate cycle (Calvin cycle)	Carbohydrate metabolism	1	1	1	1	1	0	1	1	1	1	1	1	0	1	0	1	1	0	0	1	1	0	1	2	1	0	1	1	1	1	1	1	1	1	1	1	1	1	1	1	1	1	1	1	0	1
K00855	PRK, prkB	Reductive pentose phosphate cycle (Calvin cycle)	Carbohydrate metabolism	0	0	0	0	0	0	0	0	0	0	0	0	0	0	0	0	0	0	0	0	0	0	0	0	0	0	0	0	0	0	0	0	0	0	0	0	0	0	0	0	0	0	0	0	0	0
K00927	PGK, pgk	Reductive pentose phosphate cycle (Calvin cycle)	Carbohydrate metabolism	1	1	1	1	1	1	1	1	1	1	1	1	1	1	1	1	0	1	1	1	1	1	1	1	1	0	1	1	1	1	1	1	1	1	1	1	0	1	1	1	1	1	1	0	1	1
K01086	fbp-SEBP	Reductive pentose phosphate cycle (Calvin cycle)	Carbohydrate metabolism	0	0	0	0	0	0	0	0	0	0	0	0	0	0	0	0	0	0	0	0	0	0	0	0	0	0	0	0	0	0	0	0	0	0	0	0	0	0	0	0	0	0	0	0	0	0
K01086	fbp-SEBP	Reductive pentose phosphate cycle (Calvin cycle)	Carbohydrate metabolism	0	0	0	0	0	0	0	0	0	0	0	0	0	0	0	0	0	0	0	0	0	0	0	0	0	0	0	0	0	0	0	0	0	0	0	0	0	0	0	0	0	0	0	0	0	0
K01100	E3.1.3.37	Reductive pentose phosphate cycle (Calvin cycle)	Carbohydrate metabolism	0	0	0	0	0	0	0	0	0	0	0	0	0	0	0	0	0	0	0	0	0	0	0	0	0	0	0	0	0	0	0	0	0	0	0	0	0	0	0	0	0	0	0	0	0	0
K01601	rbcL, cbbL	Reductive pentose phosphate cycle (Calvin cycle)	Carbohydrate metabolism	0	0	0	0	0	0	0	0	0	0	0	0	0	0	0	0	0	0	0	0	0	0	0	0	0	0	0	0	0	0	0	0	0	0	0	0	0	0	0	0	0	0	0	0	0	0
K01602	rbcS, cbbS	Reductive pentose phosphate cycle (Calvin cycle)	Carbohydrate metabolism	0	0	0	0	0	0	0	0	0	0	0	0	0	0	0	0	0	0	0	0	0	0	0	0	0	0	0	0	0	0	0	0	0	0	0	0	0	0	0	0	0	0	0	0	0	0
K01623	ALDO	Reductive pentose phosphate cycle (Calvin cycle)	Carbohydrate metabolism	0	0	0	0	0	0	0	0	0	0	0	0	0	0	0	0	0	0	0	0	0	0	0	0	0	1	0	0	0	0	1	0	0	0	0	0	0	0	0	0	0	0	0	0	0	0
K01624	FBA, fbaA	Reductive pentose phosphate cycle (Calvin cycle)	Carbohydrate metabolism	1	0	0	0	0	0	1	1	1	1	1	1	1	0	1	1	1	0	0	0	0	0	0	0	0	0	0	0	0	0	0	0	0	0	0	0	0	0	0	0	0	0	0	0	0	0
K01807	rpiA	Reductive pentose phosphate cycle (Calvin cycle)	Carbohydrate metabolism	0	1	0	0	1	1	1	1	1	1	1	1	2	0	1	1	1	1	1	0	1	0	1	1	1	1	1	1	1	1	1	1	1	1	1	1	1	0	1	1	1	1	1	1	1	1
K01808	rpiB	Reductive pentose phosphate cycle (Calvin cycle)	Carbohydrate metabolism	0	0	0	0	0	0	0	0	1	1	0	0	0	0	0	0	0	0	0	0	0	0	0	0	0	0	0	0	0	0	0	0	0	0	0	0	0	0	0	0	0	0	0	0	0	0
K02446	glpX	Reductive pentose phosphate cycle (Calvin cycle)	Carbohydrate metabolism	0	0	0	0	0	0	0	0	0	0	0	0	0	0	0	0	0	0	0	0	0	0	0	0	0	0	0	0	0	0	0	0	0	0	0	0	0	0	0	0	0	0	0	0	0	0
K03841	FBP, fbp	Reductive pentose phosphate cycle (Calvin cycle)	Carbohydrate metabolism	0	0	0	0	0	0	0	0	0	0	0	0	0	0	0	0	0	0	1	0	0	0	0	0	0	1	0	0	0	0	1	0	0	0	0	0	0	0	0	0	0	0	0	0	0	0
K05298	GAPA	Reductive pentose phosphate cycle (Calvin cycle)	Carbohydrate metabolism	0	0	0	0	0	0	0	0	0	0	0	0	0	0	0	0	0	0	0	0	0	0	0	0	0	0	0	0	0	0	0	0	0	0	0	0	0	0	0	0	0	0	0	0	0	0
K11532	glpX-SEBP	Reductive pentose phosphate cycle (Calvin cycle)	Carbohydrate metabolism	0	0	0	0	0	0	0	0	0	0	0	0	0	0	0	0	0	0	0	0	0	0	0	0	0	0	0	0	0	0	0	0	0	0	0	0	0	0	0	0	0	0	0	0	0	0
K11532	glpX-SEBP	Reductive pentose phosphate cycle (Calvin cycle)	Carbohydrate metabolism	0	0	0	0	0	0	0	0	0	0	0	0	0	0	0	0	0	0	0	0	0	0	0	0	0	0	0	0	0	0	0	0	0	0	0	0	0	0	0	0	0	0	0	0	0	0
K00024	mdh	TCA Cycle	Carbohydrate metabolism	1	1	1	1	1	0	2	3	1	1	1	1	0	0	1	1	1	1	1	1	1	0	0	0	1	0	1	1	1	1	1	1	1	1	1	1	0	0	1	0	1	0	1	1	0	1
K00025	MDH1	TCA Cycle	Carbohydrate metabolism	0	0	0	0	0	0	0	0	0	0	0	0	0	0	0	0	0	0	0	0	0	0	0	0	0	0	0	0	0	0	0	0	0	0	0	0	0	0	0	0	0	0	0	0	0	0
K00026	MDH2	TCA Cycle	Carbohydrate metabolism	0	0	0	0	0	0	0	0	0	0	0	0	0	0	0	0	0	0	0	0	0	0	0	0	0	0	0	0	0	0	0	0	0	0	0	0	0	0	0	0	0	0	0	0	0	0
K00030	IDH3	TCA Cycle	Carbohydrate metabolism	0	0	0	0	0	0	0	0	0	0	0	0	0	0	0	0	0	0	0	0	0	0	0	0	0	0	0	0	0	0	0	0	0	0	0	0	0	0	0	0	0	0	0	0	0	0
K00031	IDH1, IDH2, icd	TCA Cycle	Carbohydrate metabolism	1	1	1	1	1	0	1	2	1	1	1	1	1	1	0	1	0	0	0	0	1	0	0	0	1	0	1	1	1	1	0	1	1	1	1	1	1	1	1	1	1	1	1	1	1	1
K00116	mqo	TCA Cycle	Carbohydrate metabolism	0	0	0	0	0	0	0	0	0	0	0	0	0	0	0	0	0	0	0	0	0	0	0	0	0	0	0	0	0	0	0	0	0	0	0	0	0	0	0	0	0	0	0	0	0	0
K00164	OGDH, sucA	TCA Cycle	Carbohydrate metabolism	1	0	0	0	0	0	0	0	1	1	1	1	0	1	1	0	0	0	0	0	0	0	0	0	0	0	0	0	0	0	0	0	0	0	0	0	0	0	0	0	0	0	0	0	0	0
K00174	korA, oorA, oforA	TCA Cycle	Carbohydrate metabolism	1	1	1	1	1	0	1	1	0	0	0	0	0	0	0	0	0	2	1	3	2	1	1	2	2	2	2	1	2	2	0	2	2	1	2	2	2	1	2	2	1	2	2	2	2	2
K00175	korB, oorB, oforB	TCA Cycle	Carbohydrate metabolism	1	0	1	1	0	0	1	1	0	0	0	0	0	0	0	0	0	0	1	2	2	2	2	2	2	2	2	2	2	2	0	2	2	0	2	2	2	2	2	2	1	2	2	2	2	2
K00176	korD, oorD	TCA Cycle	Carbohydrate metabolism	0	0	0	0	0	0	0	0	0	0	0	0	0	0	0	0	0	0	0	0	0	0	0	0	0	0	0	0	0	0	0	0	0	0	0	0	0	0	0	0	0	0	0	0	0	0
K00177	korC, oorC	TCA Cycle	Carbohydrate metabolism	0	0	0	0	0	0	0	0	0	0	0	0	0	0	0	0	0	0	0	0	0	0	0	0	0	0	0	0	0	0	0	0	0	0	0	0	0	0	0	0	0	0	0	0	0	0
K00234	SDHA, SDH1	TCA Cycle	Carbohydrate metabolism	0	0	0	0	0	0	0	0	0	0	0	0	0	0	0	0	0	0	0	0	0	0	0	0	0	0	0	0	0	0	0	0	0	0	0	0	0	0	0	0	0	0	0	0	0	0
K00235	SDHB, SDH2	TCA Cycle	Carbohydrate metabolism	0	0	0	0	0	0	0	0	0	0	0	0	0	0	0	0	0	0	0	0	0	0	0	0	0	0	0	0	0	0	0	0	0	0	0	0	0	0	0	0	0	0	0	0	0	0
K00236	SDHC, SDH3	TCA Cycle	Carbohydrate metabolism	0	0	0	0	0	0	0	0	0	0	0	0	0	0	0	0	0	0	0	0	0	0	0	0	0	0	0	0	0	0	0	0	0	0	0	0	0	0	0	0	0	0	0	0	0	0
K00237	SDHD, SDH4	TCA Cycle	Carbohydrate metabolism	0	0	0	0	0	0	0	0	0	0	0	0	0	0	0	0	0	0	0	0	0	0	0	0	0	0	0	0	0	0	0	0	0	0	0	0	0	0	0	0	0	0	0	0	0	0
K00239	sdhA, frdA	TCA Cycle	Carbohydrate metabolism	1	1	0	0	1	1	1	1	1	1	1	1	0	0	1	1	0	0	0	1	1	0	1	1	1	1	1	1	1	1	0	1	1	1	1	1	0	0	1	1	1	1	1	1	0	1
K00240	sdhB, frdB	TCA Cycle	Carbohydrate metabolism	1	1	0	0	1	1	1	0	1	1	1	1	1	1	0	1	1	0	1	1	1	0	1	1	1	1	1	1	1	1	1	1	1	1	1	1	1	0	1	1	0	1	1	1	0	1
K00241	sdhC, frdC	TCA Cycle	Carbohydrate metabolism	1	1	1	1	1	1	1	1	1	1	1	1	1	0	1	1	1	0	0	0	0	0	0	0	0	0	0	0	0	0	0	0	0	0	0	0	0	0	0	0	0	0	0	0	0	0
K00242	sdhD, frdD	TCA Cycle	Carbohydrate metabolism	1	1	1	1	1	1	1	1	0	0	0	0	1	0	1	1	1	0	0	0	0	0	0	0	0	0	0	0	0	0	0	0	0	0	0	0	0	0	0	0	0	0	0	0	0	0
K00244	frdA	TCA Cycle	Carbohydrate metabolism	0	0	0	0	0	0	1	1	0	0	0	0	0	0	0	0	0	0	0	0	0	0	0	0	0	0	0	0	0	0	0	0	0	0	0	0	0	0	0	0	0	0	0	0	0	0
K00245	frdB	TCA Cycle	Carbohydrate metabolism	0	0	0	0	0	0	0	0	0	0	0	0	0	0	0	0	0	0	0	0	0	0	0	0	0	0	0	0	0	0	0	0	0	0	0	0	0	0	0	0	0	0	0	0	0	0
K00246	frdC	TCA Cycle	Carbohydrate metabolism	0	0	0	0	0	0	0	0	0	0	0	0	0	0	0	0	0	0	0	0	0	0	0	0	0	0	0	0	0	0	0	0	0	0	0	0	0	0	0	0	0	0	0	0	0	0
K00247	frdD	TCA Cycle	Carbohydrate metabolism	0	0	0	0	0	0	0	0	0	0	0	0	0	0	0	0	0	0	0	0	0	0	0	0	0	0	0	0	0	0	0	0	0	0	0	0	0	0	0	0	0	0	0	0	0	0
K00382	DLD, lpd, pdhD	TCA Cycle	Carbohydrate metabolism	2	2	1	1	2	3	2	1	2	2	2	1	1	0	2	2	1	2	0	1	2	2	2	2	2	3	2	2	2	2	2	2	2	1	2	2	1	2	2	2	1	2	2	3	1	2
K00658	DLST, sucB	TCA Cycle	Carbohydrate metabolism	1	1	0	0	1	1	0	0	1	1	1	1	0	0	0	0	1	0	0	0	0	0	0	0	0	0	0	0	0	0	0	0	0	0	0	0	0	0	0	0	0	0	0	0	0	0
K01647	CS, gltA	TCA Cycle	Carbohydrate metabolism	1	0	0	0	0	1	2	2	1	0	1	1	1	2	0	1	1	0	0	0	0	0	0	0	0	0	0	0	0	0	0	0	0	0	0	0	0	0	0	0	0	0	0	0	0	0
K01676	E4.2.1.2A, fumA, fumB	TCA Cycle	Carbohydrate metabolism	0	0	0	0	0	0	0	0	0	0	0	0	0	0	0	0	0	0	0	0	0	0	0	0	0	0	0	0	0	0	0	0	0	0	0	0	0	0	0	0	0	0	0	0	0	0
K01677	E4.2.1.2AA, fumA	TCA Cycle	Carbohydrate metabolism	0	0	0	0	0	0	0	0	0	0	0	0	0	0	0	0	0	0	0	0	0	0	0	0	0	0	0	0	0	0	0	0	0	0	0	0	0	0	0	0	0	0	0	0	0	0
K01678	E4.2.1.2AB, fumB	TCA Cycle	Carbohydrate metabolism	0	0	0	0	0	0	0	0	0	0	0	0	0	0	0	0	0	0	0	0	0	0	0	0	0	0	0	0	0	0	0	0	0	0	0	0	0	0	0	0	0	0	0	0	0	0
K01679	E4.2.1.2B, fumC, FH	TCA Cycle	Carbohydrate metabolism	0	0	0	0	0	0	0	0	1	1	1	0	0	0	1	1	0	0	1	1	1	1	0	1	1	1	1	1	1	1	1	1	1	0	1	1	1	1	0	1	0	1	1	1	1	1
K01681	ACO, acnA	TCA Cycle	Carbohydrate metabolism	1	1	0	0	1	0	1	1	1	1	1	0	1	0	1	0	0	0	0	0	1	1	1	1	0	1	1	1	1	1	1	1	1	0	1	1	1	1	1	1	0	1	1	0	1	1
K01682	acnB	TCA Cycle	Carbohydrate metabolism	0	0	0	0	0	0	0	0	0	0	0	0	0	0	0	0	0	0	0	0	0	0	0	0	0	0	0	0	0	0	0	0	0	0	0	0	0	0	0	0	0	0	0	0	0	0
K01899	LSC1	TCA Cycle	Carbohydrate metabolism	0	0	0	0	0	0	0	0	0	0	0	0	0	0	0	0	0	0	0	0	0	0	0	0	0	0	0	0	0	0	0	0	0	0	0	0	0	0	0	0	0	0	0	0	0	0
K01900	LSC2	TCA Cycle	Carbohydrate metabolism	0	0	0	0	0	0	0	0	0	0	0	0	0	0	0	0	0	0	0	0	0	0	0	0	0	0	0	0	0	0	0	0	0	0	0	0	0	0	0	0	0	0	0	0	0	0
K01902	sucD	TCA Cycle	Carbohydrate metabolism	0	1	1	1	1	0	1	1	1	1	1	1	1	0	0	1	0	0	0	0	1	1	1	1	1	1	1	1	1	1	0	1	1	1	1	1	0	1	1	0	1	1	1	1	0	1
K01903	sucC	TCA Cycle	Carbohydrate metabolism	0	1	1	1	1	0	1	1	1	1	1	1	1	0	1	1	0	1	1	0	1	1	1	1	1	0	1	1	1	1	0	1	1	1	0	1	0	1	1	1	0	1	1	0	1	1
K05942	E2.3.3.3	TCA Cycle	Carbohydrate metabolism	0	0	0	0	0	0	0	0	0	0	0	0	0	0	0	0	0	0	0	0	0	0	0	0	0	0	0	0	0	0	0	0	0	0	0	0	0	0	0	0	0	0	0	0	0	0
K18118	aarC, cat1	TCA Cycle	Carbohydrate metabolism	0	0	0	0	0	0	0	0	0	0	0	0	0	0	0	0	0	0	0	0	0	0	0	0	0	0	0	0	0	0	0	0	0	0	0	0	0	0	0	0	0	0	0	0	0	0
K18859	sdhD, frdD	TCA Cycle	Carbohydrate metabolism	0	0	0	0	0	0	0	0	0	0	0	0	0	0	0	0	0	0	0	0	0	0	0	0	0	0	0	0	0	0	0	0	0	0	0	0	0	0	0	0	0	0	0	0	0	0
K18860	sdhD, frdD	TCA Cycle	Carbohydrate metabolism	0	0	0	0	0	0	0	0	0	0	0	0	0	0	0	0	0	0	0	0	0	0	0	0	0	0	0	0	0	0	0	0	0	0	0	0	0	0	0	0	0	0	0	0	0	0
K00700	GBE1, glgB	Trehalose biosynthesis, D-glucose 1P => trehalose	Carbohydrate metabolism	0	0	0	0	0	0	0	0	0	0	0	0	0	0	0	0	0	0	0	0	1	1	0	0	1	0	1	1	1	1	0	1	1	1	1	1	1	1	1	1	0	1	1	1	0	1
K00703	glgA	Trehalose biosynthesis, D-glucose 1P => trehalose	Carbohydrate metabolism	0	0	0	0	0	0	0	0	0	0	0	0	0	0	0	0	0	0	0	0	0	0	0	0	0	0	0	0	0	0	0	0	0	0	0	0	0	0	0	0	0	0	0	0	0	0
K00975	glgC	Trehalose biosynthesis, D-glucose 1P => trehalose	Carbohydrate metabolism	0	0	0	0	0	0	0	0	0	0	0	0	0	0	0	0	0	1	0	0	1	1	1	1	1	0	1	1	1	1	0	1	1	1	1	1	1	0	1	1	1	1	1	1	1	1
K01214	ISA, treX	Trehalose biosynthesis, D-glucose 1P => trehalose	Carbohydrate metabolism	0	0	0	0	0	0	0	0	0	0	0	0	0	0	0	0	0	0	0	0	0	0	0	0	0	0	0	0	0	0	0	0	0	0	0	0	0	0	0	0	0	0	0	0	0	0
K01236	treZ, glgZ	Trehalose biosynthesis, D-glucose 1P => trehalose	Carbohydrate metabolism	0	0	0	0	0	0	0	0	0	0	0	0	0	0	0	0	0	0	0	0	0	0	0	0	0	0	0	0	0	0	0	0	0	0	0	0	0	0	0	0	0	0	0	0	0	0
K06044	treY, glgY	Trehalose biosynthesis, D-glucose 1P => trehalose	Carbohydrate metabolism	0	0	0	0	0	0	0	0	0	0	0	0	0	0	0	0	0	0	0	0	0	0	0	0	0	0	0	0	0	0	0	0	0	0	0	0	0	0	0	0	0	0	0	0	0	0
K16149	K16149	Trehalose biosynthesis, D-glucose 1P => trehalose	Carbohydrate metabolism	0	0	0	0	0	0	0	0	0	0	0	0	0	0	0	0	0	0	0	0	0	0	0	0	0	0	0	0	0	0	0	0	0	0	0	0	0	0	0	0	0	0	0	0	0	0
K19973	mntA	Alt manganese transporter	Metallic cation, iron-siderophore and vitamin B12 transporters	0	0	0	0	0	0	0	0	0	0	0	0	0	0	0	0	0	0	0	0	0	0	0	0	0	0	0	0	0	0	0	0	0	0	0	0	0	0	0	0	0	0	0	0	0	0
K19975	mntC	Alt manganese transporter	Metallic cation, iron-siderophore and vitamin B12 transporters	0	0	0	0	0	0	0	0	0	0	0	0	0	0	0	0	0	0	0	0	0	0	0	0	0	0	0	0	0	0	0	0	0	0	0	0	0	0	0	0	0	0	0	0	0	0
K19976	mntB	Alt manganese transporter	Metallic cation, iron-siderophore and vitamin B12 transporters	0	0	0	0	0	0	0	0	0	0	0	0	0	0	0	0	0	0	0	0	0	0	0	0	0	0	0	0	0	0	0	0	0	0	0	0	0	0	0	0	0	0	0	0	0	0
K03523	bioY	Biotin transporter	Metallic cation, iron-siderophore and vitamin B12 transporters	1	1	1	1	1	1	1	1	1	1	1	1	1	1	1	0	0	0	0	0	0	0	0	0	0	0	0	0	0	0	0	0	0	0	0	0	0	0	0	0	0	0	0	0	0	0
K16783	bioN	Biotin transporter	Metallic cation, iron-siderophore and vitamin B12 transporters	0	0	0	0	0	0	0	0	0	0	0	0	0	0	0	0	0	0	0	0	0	0	0	0	0	0	0	0	0	0	0	0	0	0	0	0	0	0	0	0	0	0	0	0	0	0
K16784	bioM	Biotin transporter	Metallic cation, iron-siderophore and vitamin B12 transporters	0	0	0	0	0	0	0	0	0	0	0	0	0	0	0	0	0	0	0	0	0	0	0	0	0	0	0	0	0	0	0	0	0	0	0	0	0	0	0	0	0	0	0	0	0	0
K02006	cbiO	Cobalt transporter	Metallic cation, iron-siderophore and vitamin B12 transporters	0	0	0	0	0	0	0	0	0	0	0	0	0	0	0	0	0	0	0	0	0	0	0	0	0	0	0	0	0	0	0	0	0	0	0	0	0	0	0	0	0	0	0	0	0	0
K02007	cbiM	Cobalt transporter	Metallic cation, iron-siderophore and vitamin B12 transporters	0	0	0	0	0	0	0	0	0	0	0	0	0	0	0	0	0	0	0	0	0	0	0	0	0	0	0	0	0	0	0	0	0	0	0	0	0	0	0	0	0	0	0	0	0	0
K02008	cbiQ	Cobalt transporter	Metallic cation, iron-siderophore and vitamin B12 transporters	0	0	0	0	0	0	0	0	0	0	0	0	0	0	0	0	0	0	0	0	0	0	0	0	0	0	0	0	0	0	0	0	0	0	0	0	0	0	0	0	0	0	0	0	0	0
K02009	cbiN	Cobalt transporter	Metallic cation, iron-siderophore and vitamin B12 transporters	0	0	0	0	0	0	0	0	0	0	0	0	0	0	0	0	0	0	0	0	0	0	0	0	0	0	0	0	0	0	0	0	0	0	0	0	0	0	0	0	0	0	0	0	0	0
K23181	fecB	Ferric citrate transporter	Metallic cation, iron-siderophore and vitamin B12 transporters	0	0	0	0	0	0	0	0	0	0	0	0	0	0	0	0	0	0	0	0	0	0	0	0	0	0	0	0	0	0	0	0	0	0	0	0	0	0	0	0	0	0	0	0	0	0
K23182	fecD	Ferric citrate transporter	Metallic cation, iron-siderophore and vitamin B12 transporters	0	0	0	0	0	0	0	0	0	0	0	0	0	0	0	0	0	0	0	0	0	0	0	0	0	0	0	0	0	0	0	0	0	0	0	0	0	0	0	0	0	0	0	0	0	0
K23183	fecC	Ferric citrate transporter	Metallic cation, iron-siderophore and vitamin B12 transporters	0	0	0	0	0	0	0	0	0	0	0	0	0	0	0	0	0	0	0	0	0	0	0	0	0	0	0	0	0	0	0	0	0	0	0	0	0	0	0	0	0	0	0	0	0	0
K23184	fecE	Ferric citrate transporter	Metallic cation, iron-siderophore and vitamin B12 transporters	0	0	0	0	0	0	0	0	0	0	0	0	0	0	0	0	0	0	0	0	0	0	0	0	0	0	0	0	0	0	0	0	0	0	0	0	0	0	0	0	0	0	0	0	0	0
K23185	fepB	Ferric enterobactin transporter	Metallic cation, iron-siderophore and vitamin B12 transporters	0	0	0	0	0	0	0	0	0	0	0	0	0	0	0	0	0	0	0	0	0	0	0	0	0	0	0	0	0	0	0	0	0	0	0	0	0	0	0	0	0	0	0	0	0	0
K23186	fepD	Ferric enterobactin transporter	Metallic cation, iron-siderophore and vitamin B12 transporters	0	0	0	0	0	0	0	0	0	0	0	0	0	0	0	0	0	0	0	0	0	0	0	0	0	0	0	0	0	0	0	0	0	0	0	0	0	0	0	0	0	0	0	0	0	0
K23187	fepG	Ferric enterobactin transporter	Metallic cation, iron-siderophore and vitamin B12 transporters	0	0	0	0	0	0	0	0	0	0	0	0	0	0	0	0	0	0	0	0	0	0	0	0	0	0	0	0	0	0	0	0	0	0	0	0	0	0	0	0	0	0	0	0	0	0
K23188	fepC	Ferric enterobactin transporter	Metallic cation, iron-siderophore and vitamin B12 transporters	0	0	0	0	0	0	0	0	0	0	0	0	0	0	0	0	0	0	0	0	0	0	0	0	0	0	0	0	0	0	0	0	0	0	0	0	0	0	0	0	0	0	0	0	0	0
K10829	fhuC	Ferric hydroxamate transporter	Metallic cation, iron-siderophore and vitamin B12 transporters	0	0	0	0	0	0	0	0	0	0	0	0	0	0	0	0	0	0	0	0	0	0	0	0	0	0	0	0	0	0	0	0	0	0	0	0	0	0	0	0	0	0	0	0	0	0
K23227	fhuD	Ferric hydroxamate transporter	Metallic cation, iron-siderophore and vitamin B12 transporters	0	0	0	0	0	0	0	0	0	0	0	0	0	0	0	0	0	0	0	0	0	0	0	0	0	0	0	0	0	0	0	0	0	0	0	0	0	0	0	0	0	0	0	0	0	0
K23228	fhuB	Ferric hydroxamate transporter	Metallic cation, iron-siderophore and vitamin B12 transporters	0	0	0	0	0	0	0	0	0	0	0	0	0	0	0	0	0	0	0	0	0	0	0	0	0	0	0	0	0	0	0	0	0	0	0	0	0	0	0	0	0	0	0	0	0	0
K02193	ccmA	Heme transporter	Metallic cation, iron-siderophore and vitamin B12 transporters	0	1	0	0	1	0	0	1	1	1	0	1	0	1	1	1	0	1	1	0	1	0	1	1	1	0	1	1	1	1	0	1	1	0	1	1	1	1	1	1	1	1	1	1	1	1
K02194	ccmB	Heme transporter	Metallic cation, iron-siderophore and vitamin B12 transporters	0	1	0	0	1	0	0	1	1	1	1	1	0	1	1	1	1	1	1	1	1	1	1	1	1	0	1	1	1	1	0	1	1	1	1	1	1	0	1	0	1	1	1	1	1	1
K02195	ccmC	Heme transporter	Metallic cation, iron-siderophore and vitamin B12 transporters	1	1	0	0	1	0	0	1	1	1	1	0	0	1	1	1	1	1	1	1	1	1	1	1	1	0	1	1	1	1	0	1	1	1	1	1	1	1	1	1	0	1	1	1	1	1
K02196	ccmD	Heme transporter	Metallic cation, iron-siderophore and vitamin B12 transporters	1	1	1	1	1	0	0	1	1	1	1	0	0	1	1	1	1	0	0	0	0	0	0	0	0	0	0	0	0	0	0	0	0	0	0	0	0	0	0	0	0	0	0	0	0	0
K02013	ABC.FEV.A	Iron complex transporter	Metallic cation, iron-siderophore and vitamin B12 transporters	0	0	0	0	0	0	0	0	0	0	0	0	0	0	0	0	0	0	0	1	2	1	1	2	0	1	0	0	1	1	1	1	1	0	0	0	1	1	1	0	0	0	0	1	0	0
K02015	ABC.FEV.P	Iron complex transporter	Metallic cation, iron-siderophore and vitamin B12 transporters	0	0	0	0	0	0	0	0	0	0	0	0	0	0	0	0	0	0	0	0	1	0	1	1	0	1	0	0	1	0	1	1	0	0	0	0	1	1	0	0	1	0	0	1	1	0
K02016	ABC.FEV.S	Iron complex transporter	Metallic cation, iron-siderophore and vitamin B12 transporters	0	0	0	0	0	0	0	0	0	0	0	0	0	0	0	0	0	0	0	0	1	0	1	1	0	1	0	0	1	0	1	1	0	0	0	0	1	0	0	0	1	0	0	1	1	0
K11704	mtsA	Iron/zinc/manganese/copper transporter	Metallic cation, iron-siderophore and vitamin B12 transporters	0	0	0	0	0	0	0	0	0	0	0	0	0	0	0	0	0	0	0	0	0	0	0	0	0	0	0	0	0	0	0	0	0	0	0	0	0	0	0	0	0	0	0	0	0	0
K11705	mtsC	Iron/zinc/manganese/copper transporter	Metallic cation, iron-siderophore and vitamin B12 transporters	0	0	0	0	0	0	0	0	0	0	0	0	0	0	0	0	0	0	0	0	0	0	0	0	0	0	0	0	0	0	0	0	0	0	0	0	0	0	0	0	0	0	0	0	0	0
K11706	mtsB	Iron/zinc/manganese/copper transporter	Metallic cation, iron-siderophore and vitamin B12 transporters	0	0	0	0	0	0	0	0	0	0	0	0	0	0	0	0	0	0	0	0	0	0	0	0	0	0	0	0	0	0	0	0	0	0	0	0	0	0	0	0	0	0	0	0	0	0
K11601	mntC	Manganese transporter	Metallic cation, iron-siderophore and vitamin B12 transporters	0	0	0	0	0	0	0	0	0	0	0	0	0	0	0	0	0	0	0	0	0	0	0	0	0	0	0	0	0	0	0	0	0	0	0	0	0	0	0	0	0	0	0	0	0	0
K11602	mntB	Manganese transporter	Metallic cation, iron-siderophore and vitamin B12 transporters	0	0	0	0	0	0	0	0	0	0	0	0	0	0	0	0	0	0	0	0	0	0	0	0	0	0	0	0	0	0	0	0	0	0	0	0	0	0	0	0	0	0	0	0	0	0
K11603	mntA	Manganese transporter	Metallic cation, iron-siderophore and vitamin B12 transporters	0	0	0	0	0	0	0	0	0	0	0	0	0	0	0	0	0	0	0	0	0	0	0	0	0	0	0	0	0	0	0	0	0	0	0	0	0	0	0	0	0	0	0	0	0	0
K11604	sitA	Manganese/iron transporter	Metallic cation, iron-siderophore and vitamin B12 transporters	0	0	0	0	0	0	0	0	0	0	0	0	1	0	0	0	0	0	0	0	0	0	0	0	0	0	0	0	0	0	0	0	0	0	0	0	0	0	0	0	0	0	0	0	0	0
K11605	sitC	Manganese/iron transporter	Metallic cation, iron-siderophore and vitamin B12 transporters	0	0	0	0	0	0	0	0	0	0	0	0	1	0	0	0	0	0	0	0	0	0	0	0	0	0	0	0	0	0	0	0	0	0	0	0	0	0	0	0	0	0	0	0	0	0
K11606	sitD	Manganese/iron transporter	Metallic cation, iron-siderophore and vitamin B12 transporters	0	0	0	0	0	0	0	0	0	0	0	0	1	0	0	0	0	0	0	0	0	0	0	0	0	0	0	0	0	0	0	0	0	0	0	0	0	0	0	0	0	0	0	0	0	0
K11607	sitB	Manganese/iron transporter	Metallic cation, iron-siderophore and vitamin B12 transporters	0	0	0	0	0	0	0	0	0	0	0	0	1	0	0	0	0	0	0	0	0	0	0	0	0	0	0	0	0	0	0	0	0	0	0	0	0	0	0	0	0	0	0	0	0	0
K10830	psaB, scaC	Manganese/zinc transporter	Metallic cation, iron-siderophore and vitamin B12 transporters	0	0	0	0	0	0	0	0	0	0	0	0	0	0	0	0	0	0	0	0	0	0	0	0	0	0	0	0	0	0	0	0	0	0	0	0	0	0	0	0	0	0	0	0	0	0
K19971	psaA, scaA	Manganese/zinc transporter	Metallic cation, iron-siderophore and vitamin B12 transporters	0	0	0	0	0	0	0	0	0	0	0	0	0	0	0	0	0	0	0	0	0	0	0	0	0	0	0	0	0	0	0	0	0	0	0	0	0	0	0	0	0	0	0	0	0	0
K19972	psaC, scaB	Manganese/zinc transporter	Metallic cation, iron-siderophore and vitamin B12 transporters	0	0	0	0	0	0	0	0	0	0	0	0	0	0	0	0	0	0	0	0	0	0	0	0	0	0	0	0	0	0	0	0	0	0	0	0	0	0	0	0	0	0	0	0	0	0
K11707	troA, mntA, znuA	Manganese/zinc/iron transporter	Metallic cation, iron-siderophore and vitamin B12 transporters	1	1	0	0	1	0	0	0	0	0	0	0	0	0	0	0	0	1	1	2	1	1	1	1	2	0	1	0	2	2	1	1	2	1	1	1	2	2	1	1	1	2	2	2	0	2
K11708	troC, mntC, znuB	Manganese/zinc/iron transporter	Metallic cation, iron-siderophore and vitamin B12 transporters	1	1	0	0	1	0	0	0	0	0	0	0	0	0	0	0	0	1	1	1	1	1	1	1	1	0	1	1	1	1	1	1	1	1	1	1	1	1	1	1	1	1	1	1	1	1
K11709	troD, mntD, znuB	Manganese/zinc/iron transporter	Metallic cation, iron-siderophore and vitamin B12 transporters	1	0	0	0	0	0	0	0	0	0	0	0	0	0	0	0	0	0	1	0	1	1	1	1	1	0	1	1	1	1	1	1	1	0	1	1	1	1	1	1	0	1	1	1	1	1
K11710	troB, mntB, znuC	Manganese/zinc/iron transporter	Metallic cation, iron-siderophore and vitamin B12 transporters	0	0	0	0	0	0	0	0	0	0	0	0	0	0	0	0	0	1	1	2	1	1	1	1	0	0	1	1	1	1	1	1	1	1	1	1	1	1	1	1	1	1	1	1	1	1
K02006	cbiO	Nickel transporter	Metallic cation, iron-siderophore and vitamin B12 transporters	0	0	0	0	0	0	0	0	0	0	0	0	0	0	0	0	0	0	0	0	0	0	0	0	0	0	0	0	0	0	0	0	0	0	0	0	0	0	0	0	0	0	0	0	0	0
K02007	cbiM	Nickel transporter	Metallic cation, iron-siderophore and vitamin B12 transporters	0	0	0	0	0	0	0	0	0	0	0	0	0	0	0	0	0	0	0	0	0	0	0	0	0	0	0	0	0	0	0	0	0	0	0	0	0	0	0	0	0	0	0	0	0	0
K02008	cbiQ	Nickel transporter	Metallic cation, iron-siderophore and vitamin B12 transporters	0	0	0	0	0	0	0	0	0	0	0	0	0	0	0	0	0	0	0	0	0	0	0	0	0	0	0	0	0	0	0	0	0	0	0	0	0	0	0	0	0	0	0	0	0	0
K02009	cbiN	Nickel transporter	Metallic cation, iron-siderophore and vitamin B12 transporters	0	0	0	0	0	0	0	0	0	0	0	0	0	0	0	0	0	0	0	0	0	0	0	0	0	0	0	0	0	0	0	0	0	0	0	0	0	0	0	0	0	0	0	0	0	0
K10094	cbiK	Nickel transporter	Metallic cation, iron-siderophore and vitamin B12 transporters	0	0	0	0	0	0	0	0	0	0	0	0	0	0	0	0	0	0	0	0	0	0	0	0	0	0	0	0	0	0	0	0	0	0	0	0	0	0	0	0	0	0	0	0	0	0
K16915	cbiL	Nickel transporter	Metallic cation, iron-siderophore and vitamin B12 transporters	0	0	0	0	0	0	0	0	0	0	0	0	0	0	0	0	0	0	0	0	0	0	0	0	0	0	0	0	0	0	0	0	0	0	0	0	0	0	0	0	0	0	0	0	0	0
K06073	btuC	Vitamin B12 transporter	Metallic cation, iron-siderophore and vitamin B12 transporters	0	0	0	0	0	0	0	0	0	0	0	0	0	0	0	0	0	0	0	0	0	0	0	0	0	0	0	0	0	0	0	0	0	0	0	0	0	0	0	0	0	0	0	0	0	0
K06074	btuD	Vitamin B12 transporter	Metallic cation, iron-siderophore and vitamin B12 transporters	0	0	0	0	0	0	0	0	0	0	0	0	0	0	0	0	0	0	0	0	0	0	0	0	0	0	0	0	0	0	0	0	0	0	0	0	0	0	0	0	0	0	0	0	0	0
K06858	btuF	Vitamin B12 transporter	Metallic cation, iron-siderophore and vitamin B12 transporters	0	0	0	0	0	0	0	0	0	0	0	0	0	0	0	0	0	0	0	0	0	0	0	0	0	0	0	0	0	0	0	0	0	0	0	0	0	0	0	0	0	0	0	0	0	0
K09815	znuA	Zinc transporter	Metallic cation, iron-siderophore and vitamin B12 transporters	1	0	0	0	0	0	0	0	0	0	0	0	0	0	0	0	0	0	0	0	0	0	0	0	0	0	0	0	0	0	0	0	0	0	0	0	0	0	0	0	0	0	0	0	0	0
K09816	znuB	Zinc transporter	Metallic cation, iron-siderophore and vitamin B12 transporters	0	0	0	0	0	0	0	0	0	0	0	0	1	1	0	0	0	0	0	0	0	0	0	0	0	0	0	0	0	0	0	0	0	0	0	0	0	0	0	0	0	0	0	0	0	0
K09817	znuC	Zinc transporter	Metallic cation, iron-siderophore and vitamin B12 transporters	0	0	0	0	0	0	0	0	0	0	1	0	1	1	0	0	0	0	0	1	0	1	0	1	0	0	0	0	1	1	0	0	1	0	0	1	0	1	1	1	0	0	1	0	0	0
K05884	comC	Coenzyme M biosynthesis	Methane metabolism	0	0	0	0	0	0	0	0	0	0	0	0	0	0	0	0	0	0	0	0	0	0	0	0	0	0	0	0	0	0	0	0	0	0	0	0	0	0	0	0	0	0	0	0	0	0
K05979	comB	Coenzyme M biosynthesis	Methane metabolism	0	0	0	0	0	0	0	0	0	0	0	0	0	0	0	0	0	0	0	0	0	0	0	0	0	1	0	0	0	0	0	0	0	0	0	0	0	0	0	0	0	0	0	0	0	0
K06034	comD	Coenzyme M biosynthesis	Methane metabolism	0	0	0	0	0	0	0	0	0	0	0	0	0	0	0	0	0	0	0	0	0	0	0	0	0	0	0	0	0	0	0	0	0	0	0	0	0	0	0	0	0	0	0	0	0	0
K08097	comA	Coenzyme M biosynthesis	Methane metabolism	0	0	0	0	0	0	0	0	0	0	0	0	0	0	0	0	0	0	1	0	0	0	0	0	0	1	0	0	0	0	1	0	0	0	0	0	0	0	0	0	0	0	0	0	0	0
K13039	comE	Coenzyme M biosynthesis	Methane metabolism	0	0	0	0	0	0	0	0	0	0	0	0	0	0	0	0	0	0	0	0	0	0	0	0	0	0	0	0	0	0	0	0	0	0	0	0	0	0	0	0	0	0	0	0	0	0
K11212	cofD	F420 biosynthesis	Methane metabolism	0	0	0	0	0	0	0	0	0	0	0	0	0	0	0	0	0	0	0	0	0	0	0	0	0	0	0	0	0	0	0	0	0	0	0	0	0	0	0	0	0	0	0	0	0	0
K11779	fbiC	F420 biosynthesis	Methane metabolism	0	0	0	0	0	0	0	0	0	0	0	0	0	0	0	0	0	0	0	0	0	0	0	0	0	0	0	0	0	0	0	0	0	0	0	0	0	0	0	0	0	0	0	0	0	0
K11780	cofG	F420 biosynthesis	Methane metabolism	0	0	0	0	0	0	0	0	0	0	0	0	0	0	0	0	0	0	0	0	0	0	0	0	0	0	0	0	0	0	0	0	0	0	0	0	0	0	0	0	0	0	0	0	0	0
K11781	cofH	F420 biosynthesis	Methane metabolism	0	0	0	0	0	0	0	0	0	0	0	0	0	0	0	0	0	0	0	0	0	0	0	0	0	0	0	0	0	0	0	0	0	0	0	0	0	0	0	0	0	0	0	0	0	0
K12234	cofE, fbiB	F420 biosynthesis	Methane metabolism	0	0	0	0	0	0	0	0	0	0	0	0	0	0	0	0	0	0	0	0	0	0	0	0	0	0	0	0	0	0	0	0	0	0	0	0	0	0	0	0	0	0	0	0	0	0
K14941	cofC	F420 biosynthesis	Methane metabolism	0	0	0	0	0	0	0	0	0	0	0	0	0	0	0	0	0	0	0	0	0	0	0	0	0	0	0	0	0	0	0	0	0	0	0	0	0	0	0	0	0	0	0	0	0	0
K10944	pmoA-amoA	Methane oxidation, methanotroph, methane => formaldehyde	Methane metabolism	0	0	0	0	0	0	0	0	0	0	0	0	0	0	0	0	0	0	0	0	0	0	0	0	0	0	0	0	0	0	0	0	0	0	0	0	0	0	0	0	0	0	0	0	0	0
K10945	pmoB-amoB	Methane oxidation, methanotroph, methane => formaldehyde	Methane metabolism	0	0	0	0	0	0	0	0	0	0	0	0	0	0	0	0	0	0	0	0	0	0	0	0	0	0	0	0	0	0	0	0	0	0	0	0	0	0	0	0	0	0	0	0	0	0
K10946	pmoC-amoC	Methane oxidation, methanotroph, methane => formaldehyde	Methane metabolism	0	0	0	0	0	0	0	0	0	0	0	0	0	0	0	0	0	0	0	0	0	0	0	0	0	0	0	0	0	0	0	0	0	0	0	0	0	0	0	0	0	0	0	0	0	0
K14028	mdh1, mxaF	Methane oxidation, methanotroph, methane => formaldehyde	Methane metabolism	0	0	0	0	0	0	0	0	0	0	0	0	0	0	0	0	0	0	0	0	0	0	0	0	0	0	0	0	0	0	0	0	0	0	0	0	0	0	0	0	0	0	0	0	0	0
K14029	mdh2, mxaI	Methane oxidation, methanotroph, methane => formaldehyde	Methane metabolism	0	0	0	0	0	0	0	0	0	0	0	0	0	0	0	0	0	0	0	0	0	0	0	0	0	0	0	0	0	0	0	0	0	0	0	0	0	0	0	0	0	0	0	0	0	0
K16157	mmoX	Methane oxidation, methanotroph, methane => formaldehyde	Methane metabolism	0	0	0	0	0	0	0	0	0	0	0	0	0	0	0	0	0	0	0	0	0	0	0	0	0	0	0	0	0	0	0	0	0	0	0	0	0	0	0	0	0	0	0	0	0	0
K16158	mmoY	Methane oxidation, methanotroph, methane => formaldehyde	Methane metabolism	0	0	0	0	0	0	0	0	0	0	0	0	0	0	0	0	0	0	0	0	0	0	0	0	0	0	0	0	0	0	0	0	0	0	0	0	0	0	0	0	0	0	0	0	0	0
K16159	mmoZ	Methane oxidation, methanotroph, methane => formaldehyde	Methane metabolism	0	0	0	0	0	0	0	0	0	0	0	0	0	0	0	0	0	0	0	0	0	0	0	0	0	0	0	0	0	0	0	0	0	0	0	0	0	0	0	0	0	0	0	0	0	0
K16160	mmoB	Methane oxidation, methanotroph, methane => formaldehyde	Methane metabolism	0	0	0	0	0	0	0	0	0	0	0	0	0	0	0	0	0	0	0	0	0	0	0	0	0	0	0	0	0	0	0	0	0	0	0	0	0	0	0	0	0	0	0	0	0	0
K16161	mmoC	Methane oxidation, methanotroph, methane => formaldehyde	Methane metabolism	0	0	0	0	0	0	0	0	0	0	0	0	0	0	0	0	0	0	0	0	0	0	0	0	0	0	0	0	0	0	0	0	0	0	0	0	0	0	0	0	0	0	0	0	0	0
K16162	mmoD	Methane oxidation, methanotroph, methane => formaldehyde	Methane metabolism	0	0	0	0	0	0	0	0	0	0	0	0	0	0	0	0	0	0	0	0	0	0	0	0	0	0	0	0	0	0	0	0	0	0	0	0	0	0	0	0	0	0	0	0	0	0
K23995	xoxF	Methane oxidation, methanotroph, methane => formaldehyde	Methane metabolism	0	0	0	0	0	0	0	0	0	0	0	0	0	0	0	0	0	0	0	0	0	0	0	0	0	0	0	0	0	0	0	0	0	0	0	0	0	0	0	0	0	0	0	0	0	0
K00125	fdhB	Methanogenesis, acetate => methane	Methane metabolism	0	0	0	0	0	0	0	0	0	0	0	0	0	0	0	0	0	0	0	0	0	0	0	0	0	0	0	0	0	0	0	0	0	0	0	0	0	0	0	0	0	0	0	0	0	0
K00193	cdhC	Methanogenesis, acetate => methane	Methane metabolism	0	0	0	0	0	0	0	0	0	0	0	0	0	0	0	0	0	0	0	0	0	0	0	0	0	0	0	0	0	0	0	0	0	0	0	0	0	0	0	0	0	0	0	0	0	0
K00194	cdhD, acsD	Methanogenesis, acetate => methane	Methane metabolism	0	0	0	0	0	0	0	0	0	0	0	0	0	0	0	0	0	0	0	0	0	0	0	0	0	0	0	0	0	0	0	0	0	0	0	0	0	0	0	0	0	0	0	0	0	0
K00197	cdhE, acsC	Methanogenesis, acetate => methane	Methane metabolism	0	0	0	0	0	0	0	0	0	0	0	0	0	0	0	0	0	0	0	0	0	0	0	0	0	0	0	0	0	0	0	0	0	0	0	0	0	0	0	0	0	0	0	0	0	0
K00399	mcrA	Methanogenesis, acetate => methane	Methane metabolism	0	0	0	0	0	0	0	0	0	0	0	0	0	0	0	0	0	0	0	0	0	0	0	0	0	0	0	0	0	0	0	0	0	0	0	0	0	0	0	0	0	0	0	0	0	0
K00401	mcrB	Methanogenesis, acetate => methane	Methane metabolism	0	0	0	0	0	0	0	0	0	0	0	0	0	0	0	0	0	0	0	0	0	0	0	0	0	0	0	0	0	0	0	0	0	0	0	0	0	0	0	0	0	0	0	0	0	0
K00402	mcrG	Methanogenesis, acetate => methane	Methane metabolism	0	0	0	0	0	0	0	0	0	0	0	0	0	0	0	0	0	0	0	0	0	0	0	0	0	0	0	0	0	0	0	0	0	0	0	0	0	0	0	0	0	0	0	0	0	0
K00577	mtrA	Methanogenesis, acetate => methane	Methane metabolism	0	0	0	0	0	0	0	0	0	0	0	0	0	0	0	0	0	0	0	0	0	0	0	0	0	0	0	0	0	0	0	0	0	0	0	0	0	0	0	0	0	0	0	0	0	0
K00578	mtrB	Methanogenesis, acetate => methane	Methane metabolism	0	0	0	0	0	0	0	0	0	0	0	0	0	0	0	0	0	0	0	0	0	0	0	0	0	0	0	0	0	0	0	0	0	0	0	0	0	0	0	0	0	0	0	0	0	0
K00579	mtrC	Methanogenesis, acetate => methane	Methane metabolism	0	0	0	0	0	0	0	0	0	0	0	0	0	0	0	0	0	0	0	0	0	0	0	0	0	0	0	0	0	0	0	0	0	0	0	0	0	0	0	0	0	0	0	0	0	0
K00580	mtrD	Methanogenesis, acetate => methane	Methane metabolism	0	0	0	0	0	0	0	0	0	0	0	0	0	0	0	0	0	0	0	0	0	0	0	0	0	0	0	0	0	0	0	0	0	0	0	0	0	0	0	0	0	0	0	0	0	0
K00581	mtrE	Methanogenesis, acetate => methane	Methane metabolism	0	0	0	0	0	0	0	0	0	0	0	0	0	0	0	0	0	0	0	0	0	0	0	0	0	0	0	0	0	0	0	0	0	0	0	0	0	0	0	0	0	0	0	0	0	0
K00582	mtrF	Methanogenesis, acetate => methane	Methane metabolism	0	0	0	0	0	0	0	0	0	0	0	0	0	0	0	0	0	0	0	0	0	0	0	0	0	0	0	0	0	0	0	0	0	0	0	0	0	0	0	0	0	0	0	0	0	0
K00583	mtrG	Methanogenesis, acetate => methane	Methane metabolism	0	0	0	0	0	0	0	0	0	0	0	0	0	0	0	0	0	0	0	0	0	0	0	0	0	0	0	0	0	0	0	0	0	0	0	0	0	0	0	0	0	0	0	0	0	0
K00584	mtrH	Methanogenesis, acetate => methane	Methane metabolism	0	0	0	0	0	0	0	0	0	0	0	0	0	0	0	0	0	0	0	0	0	0	0	0	0	0	0	0	0	0	0	0	0	0	0	0	0	0	0	0	0	0	0	0	0	0
K00625	E2.3.1.8, pta	Methanogenesis, acetate => methane	Methane metabolism	0	0	0	0	0	0	0	0	0	0	0	0	0	0	0	0	0	0	0	0	0	0	0	0	0	0	0	0	0	0	0	0	0	0	0	0	0	0	0	0	0	0	0	0	0	0
K00925	ackA	Methanogenesis, acetate => methane	Methane metabolism	1	0	0	0	0	1	0	0	0	0	0	0	0	0	0	0	0	0	0	0	1	1	1	1	1	1	1	1	1	1	2	1	1	1	1	1	1	1	1	0	0	1	1	1	1	1
K01895	ACSS1_2, acs	Methanogenesis, acetate => methane	Methane metabolism	1	0	0	0	0	0	1	1	1	1	0	1	0	1	0	1	1	0	1	0	1	1	1	1	1	1	1	1	1	1	0	1	1	1	1	0	1	0	1	1	1	0	1	1	1	1
K03388	hdrA2	Methanogenesis, acetate => methane	Methane metabolism	0	0	0	0	0	0	0	0	0	0	0	0	0	0	0	0	0	0	0	0	0	0	0	0	0	0	0	0	0	0	0	0	0	0	0	0	0	0	0	0	0	0	0	0	0	0
K03389	hdrB2	Methanogenesis, acetate => methane	Methane metabolism	0	0	0	0	0	0	0	0	0	0	0	0	0	0	0	0	0	0	1	0	0	0	0	0	0	1	0	0	0	0	0	0	0	0	0	0	0	0	0	0	0	0	0	0	0	0
K03390	hdrC2	Methanogenesis, acetate => methane	Methane metabolism	0	0	0	0	0	0	0	0	0	0	0	0	0	0	0	0	0	0	0	0	0	0	0	0	0	0	0	0	0	0	0	0	0	0	0	0	0	0	0	0	0	0	0	0	0	0
K08264	hdrD	Methanogenesis, acetate => methane	Methane metabolism	0	0	0	0	0	0	0	0	0	0	0	0	0	0	0	0	0	0	0	0	0	0	0	0	0	0	0	0	0	0	0	0	0	0	0	0	0	0	0	0	0	0	0	0	0	0
K08265	hdrE	Methanogenesis, acetate => methane	Methane metabolism	0	0	0	0	0	0	0	0	0	0	0	0	0	0	0	0	0	0	0	0	0	0	0	0	0	0	0	0	0	0	0	0	0	0	0	0	0	0	0	0	0	0	0	0	0	0
K14126	mvhA, vhuA, vhcA	Methanogenesis, acetate => methane	Methane metabolism	0	0	0	0	0	0	0	0	0	0	0	0	0	0	0	0	0	0	0	0	0	0	0	0	0	0	0	0	0	0	0	0	0	0	0	0	0	0	0	0	0	0	0	0	0	0
K14127	mvhD, vhuD, vhcD	Methanogenesis, acetate => methane	Methane metabolism	0	0	0	0	0	0	0	0	0	0	0	0	0	0	0	0	0	0	0	0	0	0	0	0	0	0	0	0	0	0	0	0	0	0	0	0	0	0	0	0	0	0	0	0	0	0
K14128	mvhG, vhuG, vhcG	Methanogenesis, acetate => methane	Methane metabolism	0	0	0	0	0	0	0	0	0	0	0	0	0	0	0	0	0	0	0	0	0	0	0	0	0	0	0	0	0	0	0	0	0	0	0	0	0	0	0	0	0	0	0	0	0	0
K22480	hdrA1	Methanogenesis, acetate => methane	Methane metabolism	0	0	0	0	0	0	0	0	0	0	0	0	0	0	0	0	0	0	0	0	0	0	0	0	0	0	0	0	0	0	0	0	0	0	0	0	0	0	0	0	0	0	0	0	0	0
K22481	hdrB1	Methanogenesis, acetate => methane	Methane metabolism	0	0	0	0	0	0	0	0	0	0	0	0	0	0	0	0	0	0	0	0	0	0	0	0	0	0	0	0	0	0	0	0	0	0	0	0	0	0	0	0	0	0	0	0	0	0
K22482	hdrC1	Methanogenesis, acetate => methane	Methane metabolism	0	0	0	0	0	0	0	0	0	0	0	0	0	0	0	0	0	0	0	0	0	0	0	0	0	0	0	0	0	0	0	0	0	0	0	0	0	0	0	0	0	0	0	0	0	0
K22516	fdhA	Methanogenesis, acetate => methane	Methane metabolism	0	0	0	0	0	0	0	0	0	0	0	0	0	0	0	0	0	0	0	0	0	0	0	0	0	0	0	0	0	0	0	0	0	0	0	0	0	0	0	0	0	0	0	0	0	0
K00125	fdhB	Methanogenesis, CO2 => methane	Methane metabolism	0	0	0	0	0	0	0	0	0	0	0	0	0	0	0	0	0	0	0	0	0	0	0	0	0	0	0	0	0	0	0	0	0	0	0	0	0	0	0	0	0	0	0	0	0	0
K00200	fwdA, fmdA	Methanogenesis, CO2 => methane	Methane metabolism	0	0	0	0	0	0	0	0	0	0	0	0	0	0	0	0	0	0	0	0	0	0	0	0	0	0	0	0	0	0	0	0	0	0	0	0	0	0	0	0	0	0	0	0	0	0
K00201	fwdB, fmdB	Methanogenesis, CO2 => methane	Methane metabolism	0	0	0	0	0	0	0	0	0	0	0	0	0	0	0	0	0	0	0	0	0	0	0	0	0	0	0	0	0	0	0	0	0	0	0	0	0	0	0	0	0	0	0	0	0	0
K00202	fwdC, fmdC	Methanogenesis, CO2 => methane	Methane metabolism	0	0	0	0	0	0	0	0	0	0	0	0	0	0	0	0	0	0	0	0	0	0	0	0	0	0	0	0	0	0	0	0	0	0	0	0	0	0	0	0	0	0	0	0	0	0
K00203	fwdD, fmdD	Methanogenesis, CO2 => methane	Methane metabolism	0	0	0	0	0	0	0	0	0	0	0	0	0	0	0	0	0	0	0	0	0	0	0	0	0	0	0	0	0	0	0	0	0	0	0	0	0	0	0	0	0	0	0	0	0	0
K00204	fwdH	Methanogenesis, CO2 => methane	Methane metabolism	0	0	0	0	0	0	0	0	0	0	0	0	0	0	0	0	0	0	0	0	0	0	0	0	0	0	0	0	0	0	0	0	0	0	0	0	0	0	0	0	0	0	0	0	0	0
K00205	fwdF, fmdF	Methanogenesis, CO2 => methane	Methane metabolism	0	0	0	0	0	0	0	0	0	0	0	0	0	0	0	0	0	0	0	0	0	0	0	0	0	0	0	0	0	0	0	0	0	0	0	0	0	0	0	0	0	0	0	0	0	0
K00319	mtd	Methanogenesis, CO2 => methane	Methane metabolism	0	0	0	0	0	0	0	0	0	0	0	0	0	0	0	0	0	0	0	0	0	0	0	0	0	0	0	0	0	0	0	0	0	0	0	0	0	0	0	0	0	0	0	0	0	0
K00320	mer	Methanogenesis, CO2 => methane	Methane metabolism	0	0	0	0	0	0	0	0	0	0	0	0	0	0	0	0	0	0	0	0	0	0	0	0	0	0	0	0	0	0	0	0	0	0	0	0	0	0	0	0	0	0	0	0	0	0
K00399	mcrA	Methanogenesis, CO2 => methane	Methane metabolism	0	0	0	0	0	0	0	0	0	0	0	0	0	0	0	0	0	0	0	0	0	0	0	0	0	0	0	0	0	0	0	0	0	0	0	0	0	0	0	0	0	0	0	0	0	0
K00401	mcrB	Methanogenesis, CO2 => methane	Methane metabolism	0	0	0	0	0	0	0	0	0	0	0	0	0	0	0	0	0	0	0	0	0	0	0	0	0	0	0	0	0	0	0	0	0	0	0	0	0	0	0	0	0	0	0	0	0	0
K00402	mcrG	Methanogenesis, CO2 => methane	Methane metabolism	0	0	0	0	0	0	0	0	0	0	0	0	0	0	0	0	0	0	0	0	0	0	0	0	0	0	0	0	0	0	0	0	0	0	0	0	0	0	0	0	0	0	0	0	0	0
K00577	mtrA	Methanogenesis, CO2 => methane	Methane metabolism	0	0	0	0	0	0	0	0	0	0	0	0	0	0	0	0	0	0	0	0	0	0	0	0	0	0	0	0	0	0	0	0	0	0	0	0	0	0	0	0	0	0	0	0	0	0
K00578	mtrB	Methanogenesis, CO2 => methane	Methane metabolism	0	0	0	0	0	0	0	0	0	0	0	0	0	0	0	0	0	0	0	0	0	0	0	0	0	0	0	0	0	0	0	0	0	0	0	0	0	0	0	0	0	0	0	0	0	0
K00579	mtrC	Methanogenesis, CO2 => methane	Methane metabolism	0	0	0	0	0	0	0	0	0	0	0	0	0	0	0	0	0	0	0	0	0	0	0	0	0	0	0	0	0	0	0	0	0	0	0	0	0	0	0	0	0	0	0	0	0	0
K00580	mtrD	Methanogenesis, CO2 => methane	Methane metabolism	0	0	0	0	0	0	0	0	0	0	0	0	0	0	0	0	0	0	0	0	0	0	0	0	0	0	0	0	0	0	0	0	0	0	0	0	0	0	0	0	0	0	0	0	0	0
K00581	mtrE	Methanogenesis, CO2 => methane	Methane metabolism	0	0	0	0	0	0	0	0	0	0	0	0	0	0	0	0	0	0	0	0	0	0	0	0	0	0	0	0	0	0	0	0	0	0	0	0	0	0	0	0	0	0	0	0	0	0
K00582	mtrF	Methanogenesis, CO2 => methane	Methane metabolism	0	0	0	0	0	0	0	0	0	0	0	0	0	0	0	0	0	0	0	0	0	0	0	0	0	0	0	0	0	0	0	0	0	0	0	0	0	0	0	0	0	0	0	0	0	0
K00583	mtrG	Methanogenesis, CO2 => methane	Methane metabolism	0	0	0	0	0	0	0	0	0	0	0	0	0	0	0	0	0	0	0	0	0	0	0	0	0	0	0	0	0	0	0	0	0	0	0	0	0	0	0	0	0	0	0	0	0	0
K00584	mtrH	Methanogenesis, CO2 => methane	Methane metabolism	0	0	0	0	0	0	0	0	0	0	0	0	0	0	0	0	0	0	0	0	0	0	0	0	0	0	0	0	0	0	0	0	0	0	0	0	0	0	0	0	0	0	0	0	0	0
K00672	ftr	Methanogenesis, CO2 => methane	Methane metabolism	0	0	0	0	0	0	0	0	0	0	0	0	0	0	0	0	0	0	0	0	0	0	0	0	0	0	0	0	0	0	0	0	0	0	0	0	0	0	0	0	0	0	0	0	0	0
K01499	mch	Methanogenesis, CO2 => methane	Methane metabolism	0	0	0	0	0	0	0	0	0	0	0	0	0	0	0	0	0	0	0	0	0	0	0	0	0	0	0	0	0	0	0	0	0	0	0	0	0	0	0	0	0	0	0	0	0	0
K03388	hdrA2	Methanogenesis, CO2 => methane	Methane metabolism	0	0	0	0	0	0	0	0	0	0	0	0	0	0	0	0	0	0	0	0	0	0	0	0	0	0	0	0	0	0	0	0	0	0	0	0	0	0	0	0	0	0	0	0	0	0
K03389	hdrB2	Methanogenesis, CO2 => methane	Methane metabolism	0	0	0	0	0	0	0	0	0	0	0	0	0	0	0	0	0	0	1	0	0	0	0	0	0	1	0	0	0	0	0	0	0	0	0	0	0	0	0	0	0	0	0	0	0	0
K03390	hdrC2	Methanogenesis, CO2 => methane	Methane metabolism	0	0	0	0	0	0	0	0	0	0	0	0	0	0	0	0	0	0	0	0	0	0	0	0	0	0	0	0	0	0	0	0	0	0	0	0	0	0	0	0	0	0	0	0	0	0
K08264	hdrD	Methanogenesis, CO2 => methane	Methane metabolism	0	0	0	0	0	0	0	0	0	0	0	0	0	0	0	0	0	0	0	0	0	0	0	0	0	0	0	0	0	0	0	0	0	0	0	0	0	0	0	0	0	0	0	0	0	0
K08265	hdrE	Methanogenesis, CO2 => methane	Methane metabolism	0	0	0	0	0	0	0	0	0	0	0	0	0	0	0	0	0	0	0	0	0	0	0	0	0	0	0	0	0	0	0	0	0	0	0	0	0	0	0	0	0	0	0	0	0	0
K11260	fwdG	Methanogenesis, CO2 => methane	Methane metabolism	0	0	0	0	0	0	0	0	0	0	0	0	0	0	0	0	0	0	0	0	0	0	0	0	0	0	0	0	0	0	0	0	0	0	0	0	0	0	0	0	0	0	0	0	0	0
K11261	fwdE, fmdE	Methanogenesis, CO2 => methane	Methane metabolism	0	0	0	0	0	0	0	0	0	0	0	0	0	0	0	0	0	0	0	0	0	0	0	0	0	0	0	0	0	0	0	0	0	0	0	0	0	0	0	0	0	0	0	0	0	0
K13942	hmd	Methanogenesis, CO2 => methane	Methane metabolism	0	0	0	0	0	0	0	0	0	0	0	0	0	0	0	0	0	0	0	0	0	0	0	0	0	0	0	0	0	0	0	0	0	0	0	0	0	0	0	0	0	0	0	0	0	0
K14126	mvhA, vhuA, vhcA	Methanogenesis, CO2 => methane	Methane metabolism	0	0	0	0	0	0	0	0	0	0	0	0	0	0	0	0	0	0	0	0	0	0	0	0	0	0	0	0	0	0	0	0	0	0	0	0	0	0	0	0	0	0	0	0	0	0
K14127	mvhD, vhuD, vhcD	Methanogenesis, CO2 => methane	Methane metabolism	0	0	0	0	0	0	0	0	0	0	0	0	0	0	0	0	0	0	0	0	0	0	0	0	0	0	0	0	0	0	0	0	0	0	0	0	0	0	0	0	0	0	0	0	0	0
K14128	mvhG, vhuG, vhcG	Methanogenesis, CO2 => methane	Methane metabolism	0	0	0	0	0	0	0	0	0	0	0	0	0	0	0	0	0	0	0	0	0	0	0	0	0	0	0	0	0	0	0	0	0	0	0	0	0	0	0	0	0	0	0	0	0	0
K22480	hdrA1	Methanogenesis, CO2 => methane	Methane metabolism	0	0	0	0	0	0	0	0	0	0	0	0	0	0	0	0	0	0	0	0	0	0	0	0	0	0	0	0	0	0	0	0	0	0	0	0	0	0	0	0	0	0	0	0	0	0
K22481	hdrB1	Methanogenesis, CO2 => methane	Methane metabolism	0	0	0	0	0	0	0	0	0	0	0	0	0	0	0	0	0	0	0	0	0	0	0	0	0	0	0	0	0	0	0	0	0	0	0	0	0	0	0	0	0	0	0	0	0	0
K22482	hdrC1	Methanogenesis, CO2 => methane	Methane metabolism	0	0	0	0	0	0	0	0	0	0	0	0	0	0	0	0	0	0	0	0	0	0	0	0	0	0	0	0	0	0	0	0	0	0	0	0	0	0	0	0	0	0	0	0	0	0
K22516	fdhA	Methanogenesis, CO2 => methane	Methane metabolism	0	0	0	0	0	0	0	0	0	0	0	0	0	0	0	0	0	0	0	0	0	0	0	0	0	0	0	0	0	0	0	0	0	0	0	0	0	0	0	0	0	0	0	0	0	0
K00125	fdhB	Methanogenesis, methanol => methane	Methane metabolism	0	0	0	0	0	0	0	0	0	0	0	0	0	0	0	0	0	0	0	0	0	0	0	0	0	0	0	0	0	0	0	0	0	0	0	0	0	0	0	0	0	0	0	0	0	0
K00399	mcrA	Methanogenesis, methanol => methane	Methane metabolism	0	0	0	0	0	0	0	0	0	0	0	0	0	0	0	0	0	0	0	0	0	0	0	0	0	0	0	0	0	0	0	0	0	0	0	0	0	0	0	0	0	0	0	0	0	0
K00401	mcrB	Methanogenesis, methanol => methane	Methane metabolism	0	0	0	0	0	0	0	0	0	0	0	0	0	0	0	0	0	0	0	0	0	0	0	0	0	0	0	0	0	0	0	0	0	0	0	0	0	0	0	0	0	0	0	0	0	0
K00402	mcrG	Methanogenesis, methanol => methane	Methane metabolism	0	0	0	0	0	0	0	0	0	0	0	0	0	0	0	0	0	0	0	0	0	0	0	0	0	0	0	0	0	0	0	0	0	0	0	0	0	0	0	0	0	0	0	0	0	0
K03388	hdrA2	Methanogenesis, methanol => methane	Methane metabolism	0	0	0	0	0	0	0	0	0	0	0	0	0	0	0	0	0	0	0	0	0	0	0	0	0	0	0	0	0	0	0	0	0	0	0	0	0	0	0	0	0	0	0	0	0	0
K03389	hdrB2	Methanogenesis, methanol => methane	Methane metabolism	0	0	0	0	0	0	0	0	0	0	0	0	0	0	0	0	0	0	1	0	0	0	0	0	0	1	0	0	0	0	0	0	0	0	0	0	0	0	0	0	0	0	0	0	0	0
K03390	hdrC2	Methanogenesis, methanol => methane	Methane metabolism	0	0	0	0	0	0	0	0	0	0	0	0	0	0	0	0	0	0	0	0	0	0	0	0	0	0	0	0	0	0	0	0	0	0	0	0	0	0	0	0	0	0	0	0	0	0
K04480	mtaB	Methanogenesis, methanol => methane	Methane metabolism	0	0	0	0	0	0	0	0	0	0	0	0	0	0	0	0	0	0	0	0	0	0	0	0	0	0	0	0	0	0	0	0	0	0	0	0	0	0	0	0	0	0	0	0	0	0
K08264	hdrD	Methanogenesis, methanol => methane	Methane metabolism	0	0	0	0	0	0	0	0	0	0	0	0	0	0	0	0	0	0	0	0	0	0	0	0	0	0	0	0	0	0	0	0	0	0	0	0	0	0	0	0	0	0	0	0	0	0
K08265	hdrE	Methanogenesis, methanol => methane	Methane metabolism	0	0	0	0	0	0	0	0	0	0	0	0	0	0	0	0	0	0	0	0	0	0	0	0	0	0	0	0	0	0	0	0	0	0	0	0	0	0	0	0	0	0	0	0	0	0
K14080	mtaA	Methanogenesis, methanol => methane	Methane metabolism	0	0	0	0	0	0	0	0	0	0	0	0	0	0	0	0	0	0	0	0	0	0	0	0	0	0	0	0	0	0	0	0	0	0	0	0	0	0	0	0	0	0	0	0	0	0
K14081	mtaC	Methanogenesis, methanol => methane	Methane metabolism	0	0	0	0	0	0	0	0	0	0	0	0	0	0	0	0	0	0	0	0	0	0	0	0	0	0	0	0	0	0	0	0	0	0	0	0	0	0	0	0	0	0	0	0	0	0
K14126	mvhA, vhuA, vhcA	Methanogenesis, methanol => methane	Methane metabolism	0	0	0	0	0	0	0	0	0	0	0	0	0	0	0	0	0	0	0	0	0	0	0	0	0	0	0	0	0	0	0	0	0	0	0	0	0	0	0	0	0	0	0	0	0	0
K14127	mvhD, vhuD, vhcD	Methanogenesis, methanol => methane	Methane metabolism	0	0	0	0	0	0	0	0	0	0	0	0	0	0	0	0	0	0	0	0	0	0	0	0	0	0	0	0	0	0	0	0	0	0	0	0	0	0	0	0	0	0	0	0	0	0
K14128	mvhG, vhuG, vhcG	Methanogenesis, methanol => methane	Methane metabolism	0	0	0	0	0	0	0	0	0	0	0	0	0	0	0	0	0	0	0	0	0	0	0	0	0	0	0	0	0	0	0	0	0	0	0	0	0	0	0	0	0	0	0	0	0	0
K22480	hdrA1	Methanogenesis, methanol => methane	Methane metabolism	0	0	0	0	0	0	0	0	0	0	0	0	0	0	0	0	0	0	0	0	0	0	0	0	0	0	0	0	0	0	0	0	0	0	0	0	0	0	0	0	0	0	0	0	0	0
K22481	hdrB1	Methanogenesis, methanol => methane	Methane metabolism	0	0	0	0	0	0	0	0	0	0	0	0	0	0	0	0	0	0	0	0	0	0	0	0	0	0	0	0	0	0	0	0	0	0	0	0	0	0	0	0	0	0	0	0	0	0
K22482	hdrC1	Methanogenesis, methanol => methane	Methane metabolism	0	0	0	0	0	0	0	0	0	0	0	0	0	0	0	0	0	0	0	0	0	0	0	0	0	0	0	0	0	0	0	0	0	0	0	0	0	0	0	0	0	0	0	0	0	0
K22516	fdhA	Methanogenesis, methanol => methane	Methane metabolism	0	0	0	0	0	0	0	0	0	0	0	0	0	0	0	0	0	0	0	0	0	0	0	0	0	0	0	0	0	0	0	0	0	0	0	0	0	0	0	0	0	0	0	0	0	0
K00125	fdhB	Methanogenesis, methylamine/dimethylamine/trimethylamine => methane	Methane metabolism	0	0	0	0	0	0	0	0	0	0	0	0	0	0	0	0	0	0	0	0	0	0	0	0	0	0	0	0	0	0	0	0	0	0	0	0	0	0	0	0	0	0	0	0	0	0
K00399	mcrA	Methanogenesis, methylamine/dimethylamine/trimethylamine => methane	Methane metabolism	0	0	0	0	0	0	0	0	0	0	0	0	0	0	0	0	0	0	0	0	0	0	0	0	0	0	0	0	0	0	0	0	0	0	0	0	0	0	0	0	0	0	0	0	0	0
K00401	mcrB	Methanogenesis, methylamine/dimethylamine/trimethylamine => methane	Methane metabolism	0	0	0	0	0	0	0	0	0	0	0	0	0	0	0	0	0	0	0	0	0	0	0	0	0	0	0	0	0	0	0	0	0	0	0	0	0	0	0	0	0	0	0	0	0	0
K00402	mcrG	Methanogenesis, methylamine/dimethylamine/trimethylamine => methane	Methane metabolism	0	0	0	0	0	0	0	0	0	0	0	0	0	0	0	0	0	0	0	0	0	0	0	0	0	0	0	0	0	0	0	0	0	0	0	0	0	0	0	0	0	0	0	0	0	0
K03388	hdrA2	Methanogenesis, methylamine/dimethylamine/trimethylamine => methane	Methane metabolism	0	0	0	0	0	0	0	0	0	0	0	0	0	0	0	0	0	0	0	0	0	0	0	0	0	0	0	0	0	0	0	0	0	0	0	0	0	0	0	0	0	0	0	0	0	0
K03389	hdrB2	Methanogenesis, methylamine/dimethylamine/trimethylamine => methane	Methane metabolism	0	0	0	0	0	0	0	0	0	0	0	0	0	0	0	0	0	0	1	0	0	0	0	0	0	1	0	0	0	0	0	0	0	0	0	0	0	0	0	0	0	0	0	0	0	0
K03390	hdrC2	Methanogenesis, methylamine/dimethylamine/trimethylamine => methane	Methane metabolism	0	0	0	0	0	0	0	0	0	0	0	0	0	0	0	0	0	0	0	0	0	0	0	0	0	0	0	0	0	0	0	0	0	0	0	0	0	0	0	0	0	0	0	0	0	0
K08264	hdrD	Methanogenesis, methylamine/dimethylamine/trimethylamine => methane	Methane metabolism	0	0	0	0	0	0	0	0	0	0	0	0	0	0	0	0	0	0	0	0	0	0	0	0	0	0	0	0	0	0	0	0	0	0	0	0	0	0	0	0	0	0	0	0	0	0
K08265	hdrE	Methanogenesis, methylamine/dimethylamine/trimethylamine => methane	Methane metabolism	0	0	0	0	0	0	0	0	0	0	0	0	0	0	0	0	0	0	0	0	0	0	0	0	0	0	0	0	0	0	0	0	0	0	0	0	0	0	0	0	0	0	0	0	0	0
K14082	mtbA	Methanogenesis, methylamine/dimethylamine/trimethylamine => methane	Methane metabolism	0	0	0	0	0	0	0	0	0	0	0	0	0	0	0	0	0	0	0	0	0	0	0	0	0	0	0	0	0	0	0	0	0	0	0	0	0	0	0	0	0	0	0	0	0	0
K14083	mttB	Methanogenesis, methylamine/dimethylamine/trimethylamine => methane	Methane metabolism	0	0	0	0	0	0	0	0	0	0	0	0	0	0	0	0	0	0	0	0	0	0	0	0	0	0	0	0	0	0	0	0	0	0	0	0	0	0	0	0	0	0	0	0	0	0
K14084	mttC	Methanogenesis, methylamine/dimethylamine/trimethylamine => methane	Methane metabolism	0	0	0	0	0	0	0	0	0	0	0	0	0	0	0	0	0	0	0	0	0	0	0	0	0	0	0	0	0	0	0	0	0	0	0	0	0	0	0	0	0	0	0	0	0	0
K14126	mvhA, vhuA, vhcA	Methanogenesis, methylamine/dimethylamine/trimethylamine => methane	Methane metabolism	0	0	0	0	0	0	0	0	0	0	0	0	0	0	0	0	0	0	0	0	0	0	0	0	0	0	0	0	0	0	0	0	0	0	0	0	0	0	0	0	0	0	0	0	0	0
K14127	mvhD, vhuD, vhcD	Methanogenesis, methylamine/dimethylamine/trimethylamine => methane	Methane metabolism	0	0	0	0	0	0	0	0	0	0	0	0	0	0	0	0	0	0	0	0	0	0	0	0	0	0	0	0	0	0	0	0	0	0	0	0	0	0	0	0	0	0	0	0	0	0
K14128	mvhG, vhuG, vhcG	Methanogenesis, methylamine/dimethylamine/trimethylamine => methane	Methane metabolism	0	0	0	0	0	0	0	0	0	0	0	0	0	0	0	0	0	0	0	0	0	0	0	0	0	0	0	0	0	0	0	0	0	0	0	0	0	0	0	0	0	0	0	0	0	0
K16176	mtmB	Methanogenesis, methylamine/dimethylamine/trimethylamine => methane	Methane metabolism	0	0	0	0	0	0	0	0	0	0	0	0	0	0	0	0	0	0	0	0	0	0	0	0	0	0	0	0	0	0	0	0	0	0	0	0	0	0	0	0	0	0	0	0	0	0
K16177	mtmC	Methanogenesis, methylamine/dimethylamine/trimethylamine => methane	Methane metabolism	0	0	0	0	0	0	0	0	0	0	0	0	0	0	0	0	0	0	0	0	0	0	0	0	0	0	0	0	0	0	0	0	0	0	0	0	0	0	0	0	0	0	0	0	0	0
K16178	mtbB	Methanogenesis, methylamine/dimethylamine/trimethylamine => methane	Methane metabolism	0	0	0	0	0	0	0	0	0	0	0	0	0	0	0	0	0	0	0	0	0	0	0	0	0	0	0	0	0	0	0	0	0	0	0	0	0	0	0	0	0	0	0	0	0	0
K16179	mtbC	Methanogenesis, methylamine/dimethylamine/trimethylamine => methane	Methane metabolism	0	0	0	0	0	0	0	0	0	0	0	0	0	0	0	0	0	0	0	0	0	0	0	0	0	0	0	0	0	0	0	0	0	0	0	0	0	0	0	0	0	0	0	0	0	0
K22480	hdrA1	Methanogenesis, methylamine/dimethylamine/trimethylamine => methane	Methane metabolism	0	0	0	0	0	0	0	0	0	0	0	0	0	0	0	0	0	0	0	0	0	0	0	0	0	0	0	0	0	0	0	0	0	0	0	0	0	0	0	0	0	0	0	0	0	0
K22481	hdrB1	Methanogenesis, methylamine/dimethylamine/trimethylamine => methane	Methane metabolism	0	0	0	0	0	0	0	0	0	0	0	0	0	0	0	0	0	0	0	0	0	0	0	0	0	0	0	0	0	0	0	0	0	0	0	0	0	0	0	0	0	0	0	0	0	0
K22482	hdrC1	Methanogenesis, methylamine/dimethylamine/trimethylamine => methane	Methane metabolism	0	0	0	0	0	0	0	0	0	0	0	0	0	0	0	0	0	0	0	0	0	0	0	0	0	0	0	0	0	0	0	0	0	0	0	0	0	0	0	0	0	0	0	0	0	0
K22516	fdhA	Methanogenesis, methylamine/dimethylamine/trimethylamine => methane	Methane metabolism	0	0	0	0	0	0	0	0	0	0	0	0	0	0	0	0	0	0	0	0	0	0	0	0	0	0	0	0	0	0	0	0	0	0	0	0	0	0	0	0	0	0	0	0	0	0
K11081	phnS	2-Aminoethylphosphonate transporter	Mineral and organic ion transporters	0	0	0	0	0	0	0	0	0	0	0	0	0	0	0	0	0	0	0	0	0	0	0	0	0	0	0	0	0	0	0	0	0	0	0	0	0	0	0	0	0	0	0	0	0	0
K11082	phnV	2-Aminoethylphosphonate transporter	Mineral and organic ion transporters	0	0	0	0	0	0	0	0	0	0	0	0	0	0	0	0	0	0	0	0	0	0	0	0	0	0	0	0	0	0	0	0	0	0	0	0	0	0	0	0	0	0	0	0	0	0
K11083	phnU	2-Aminoethylphosphonate transporter	Mineral and organic ion transporters	0	0	0	0	0	0	0	0	0	0	0	0	0	0	0	0	0	0	0	0	0	0	0	0	0	0	0	0	0	0	0	0	0	0	0	0	0	0	0	0	0	0	0	0	0	0
K11084	phnT	2-Aminoethylphosphonate transporter	Mineral and organic ion transporters	0	0	0	0	0	0	0	0	0	0	0	0	0	0	0	0	0	0	0	0	0	0	0	0	0	0	0	0	0	0	0	0	0	0	0	0	0	0	0	0	0	0	0	0	0	0
K11950	cmpA	Bicarbonate transporter	Mineral and organic ion transporters	0	0	0	0	0	0	0	0	0	0	0	0	0	0	0	0	0	0	0	0	0	0	0	0	0	0	0	0	0	0	0	0	0	0	0	0	0	0	0	0	0	0	0	0	0	0
K11951	cmpB	Bicarbonate transporter	Mineral and organic ion transporters	0	0	0	0	0	0	0	0	0	0	0	0	0	0	0	0	0	0	0	0	0	0	0	0	0	0	0	0	0	0	0	0	0	0	0	0	0	0	0	0	0	0	0	0	0	0
K11952	cmpC	Bicarbonate transporter	Mineral and organic ion transporters	0	0	0	0	0	0	0	0	0	0	0	0	0	0	0	0	0	0	0	0	0	0	0	0	0	0	0	0	0	0	0	0	0	0	0	0	0	0	0	0	0	0	0	0	0	0
K11953	cmpD	Bicarbonate transporter	Mineral and organic ion transporters	0	0	0	0	0	0	0	0	0	0	0	0	0	0	0	0	0	0	0	0	0	0	0	0	0	0	0	0	0	0	0	0	0	0	0	0	0	0	0	0	0	0	0	0	0	0
K02000	proV	Glycine betaine/proline transporter	Mineral and organic ion transporters	3	3	3	3	3	4	4	5	0	0	0	0	3	0	2	1	1	0	0	0	0	0	0	0	0	0	0	0	0	0	0	0	0	0	0	0	0	0	0	0	0	0	0	0	0	0
K02001	proW	Glycine betaine/proline transporter	Mineral and organic ion transporters	2	1	0	0	1	3	4	6	0	0	0	0	3	1	2	1	0	0	1	0	0	0	0	0	0	0	0	0	0	0	0	0	0	0	0	0	0	0	0	0	0	0	0	0	0	0
K02002	proX	Glycine betaine/proline transporter	Mineral and organic ion transporters	3	4	3	3	4	4	5	5	0	0	0	0	3	1	3	3	1	0	0	0	0	0	0	0	0	0	0	0	0	0	0	0	0	0	0	0	0	0	0	0	0	0	0	0	0	0
K02010	afuC, fbpC	Iron(III) transporter	Mineral and organic ion transporters	0	0	0	0	0	0	0	0	0	0	0	0	0	0	0	0	0	0	0	0	0	0	0	1	0	2	1	1	1	1	2	2	2	0	0	0	0	0	2	0	1	0	0	0	2	0
K02011	afuB, fbpB	Iron(III) transporter	Mineral and organic ion transporters	1	1	1	1	1	1	0	0	2	2	0	0	0	0	0	0	0	2	0	2	2	2	2	2	1	3	2	2	2	2	0	2	2	2	2	2	1	0	2	1	2	1	2	2	2	2
K02012	afuA, fbpA	Iron(III) transporter	Mineral and organic ion transporters	0	0	0	0	0	0	0	0	1	1	0	0	0	0	0	0	0	1	1	1	1	1	1	1	1	1	1	1	1	1	1	1	1	1	0	1	0	0	1	1	1	1	1	1	1	1
K11077	attC	Mannopine transporter	Mineral and organic ion transporters	0	0	0	0	0	0	0	0	0	0	0	0	0	0	0	0	0	0	0	0	0	0	0	0	0	0	0	0	0	0	0	0	0	0	0	0	0	0	0	0	0	0	0	0	0	0
K11078	attB	Mannopine transporter	Mineral and organic ion transporters	0	0	0	0	0	0	0	0	0	0	0	0	0	0	0	0	0	0	0	0	0	0	0	0	0	0	0	0	0	0	0	0	0	0	0	0	0	0	0	0	0	0	0	0	0	0
K11079	attA2	Mannopine transporter	Mineral and organic ion transporters	0	0	0	0	0	0	0	0	0	0	0	0	0	0	0	0	0	0	0	0	0	0	0	0	0	0	0	0	0	0	0	0	0	0	0	0	0	0	0	0	0	0	0	0	0	0
K11080	attA1	Mannopine transporter	Mineral and organic ion transporters	0	0	0	0	0	0	0	0	0	0	0	0	0	0	0	0	0	0	0	0	0	0	0	0	0	0	0	0	0	0	0	0	0	0	0	0	0	0	0	0	0	0	0	0	0	0
K02017	modC	Molybdate transporter	Mineral and organic ion transporters	0	0	0	0	0	0	0	0	0	0	0	0	0	0	0	0	0	0	0	0	0	0	1	1	1	1	0	1	1	1	0	1	1	0	1	1	0	1	1	1	1	1	1	1	0	1
K02018	modB	Molybdate transporter	Mineral and organic ion transporters	0	0	0	0	0	0	0	0	0	0	0	0	0	0	0	0	0	0	1	1	1	1	1	2	1	1	1	1	1	1	0	1	1	1	1	1	0	0	1	1	1	1	1	1	0	1
K02020	modA	Molybdate transporter	Mineral and organic ion transporters	0	0	0	0	0	0	0	0	0	0	0	0	0	0	0	0	0	0	1	1	1	1	1	2	1	1	1	1	1	1	0	1	1	1	1	1	0	0	1	1	1	1	1	1	0	1
K05776	modF	Molybdate transporter	Mineral and organic ion transporters	0	0	0	0	0	0	0	0	0	0	0	0	0	0	0	0	0	0	0	0	0	0	0	0	0	0	0	0	0	0	0	0	0	0	0	0	0	0	0	0	0	0	0	0	0	0
K15495	wtpA	Molybdate/tungstate transporter	Mineral and organic ion transporters	0	0	0	0	0	0	0	0	0	0	0	0	0	0	0	0	0	0	0	0	0	0	0	0	0	0	0	0	0	0	0	0	0	0	0	0	0	0	0	0	0	0	0	0	0	0
K15496	wtpB	Molybdate/tungstate transporter	Mineral and organic ion transporters	0	0	0	0	0	0	0	0	0	0	0	0	0	0	0	0	0	0	0	0	0	0	0	0	0	0	0	0	0	0	0	0	0	0	0	0	0	0	0	0	0	0	0	0	0	0
K15497	wtpC	Molybdate/tungstate transporter	Mineral and organic ion transporters	0	0	0	0	0	0	0	0	0	0	0	0	0	0	0	0	0	0	0	0	0	0	0	0	0	0	0	0	0	0	0	0	0	0	0	0	0	0	0	0	0	0	0	0	0	0
K15576	nrtA, nasF, cynA	Nitrate/nitrite transporter	Mineral and organic ion transporters	0	0	0	0	0	0	0	0	0	0	0	0	0	0	0	0	0	0	0	0	0	0	0	0	0	0	0	0	0	0	0	0	0	0	0	0	0	0	0	0	0	0	0	0	0	0
K15577	nrtB, nasE, cynB	Nitrate/nitrite transporter	Mineral and organic ion transporters	0	0	0	0	0	0	0	0	0	0	0	0	0	0	0	0	0	0	0	0	0	0	0	0	0	0	0	0	0	0	0	0	0	0	0	0	0	0	0	0	0	0	0	0	0	0
K15578	nrtC, nasD	Nitrate/nitrite transporter	Mineral and organic ion transporters	0	0	0	0	0	0	0	0	0	0	0	0	0	0	0	0	0	0	0	0	0	0	0	0	0	0	0	0	0	0	0	0	0	0	0	0	0	0	0	0	0	0	0	0	0	0
K15579	nrtD, cynD	Nitrate/nitrite transporter	Mineral and organic ion transporters	0	0	0	0	0	0	0	0	0	0	0	0	0	0	0	0	0	0	0	0	0	0	0	0	0	0	0	0	0	0	0	0	0	0	0	0	0	0	0	0	0	0	0	0	0	0
K02049	ABC.SN.A	NitT/TauT family transporter	Mineral and organic ion transporters	1	0	0	0	0	1	0	0	1	1	1	0	1	0	0	0	0	0	0	0	0	0	0	0	0	0	1	0	0	0	0	0	0	1	0	1	0	0	0	1	0	0	1	0	0	0
K02050	ABC.SN.P	NitT/TauT family transporter	Mineral and organic ion transporters	2	1	1	1	1	2	1	1	2	2	4	0	3	1	1	1	3	1	0	2	1	1	0	1	1	0	1	1	0	0	0	1	1	1	1	1	1	1	1	0	0	0	1	1	0	1
K02051	ABC.SN.S	NitT/TauT family transporter	Mineral and organic ion transporters	2	1	1	1	1	2	2	1	1	1	3	0	1	1	1	1	1	1	0	2	1	1	0	1	1	0	1	1	0	0	0	1	1	0	1	1	0	1	1	0	0	1	1	1	0	1
K05845	opuC	Osmoprotectant transporter	Mineral and organic ion transporters	0	0	0	0	0	0	0	0	0	0	0	0	0	0	0	0	0	0	0	0	0	0	0	0	0	1	0	0	0	0	0	0	0	0	0	0	0	0	0	0	0	0	0	0	0	0
K05846	opuBD	Osmoprotectant transporter	Mineral and organic ion transporters	0	0	0	0	0	0	0	0	0	0	0	0	0	0	0	0	0	0	0	0	0	0	0	0	0	1	0	0	0	0	0	0	0	0	0	0	0	0	0	0	0	0	0	0	0	0
K05847	opuA	Osmoprotectant transporter	Mineral and organic ion transporters	0	0	0	0	0	0	0	0	0	0	0	0	0	0	0	0	0	0	0	0	0	0	0	0	0	0	0	0	0	0	0	0	0	0	0	0	0	0	0	0	0	0	0	0	0	0
K15556	ophF	Phthalate transporter	Mineral and organic ion transporters	0	0	0	0	0	0	0	0	0	0	0	0	0	0	0	0	0	0	0	0	0	0	0	0	0	0	0	0	0	0	0	0	0	0	0	0	0	0	0	0	0	0	0	0	0	0
K15557	ophG	Phthalate transporter	Mineral and organic ion transporters	0	0	0	0	0	0	0	0	0	0	0	0	0	0	0	0	0	0	0	0	0	0	0	0	0	0	0	0	0	0	0	0	0	0	0	0	0	0	0	0	0	0	0	0	0	0
K15558	ophH	Phthalate transporter	Mineral and organic ion transporters	0	0	0	0	0	0	0	0	0	0	0	0	0	0	0	0	0	0	0	0	0	0	0	0	0	0	0	0	0	0	0	0	0	0	0	0	0	0	0	0	0	0	0	0	0	0
K15598	thiY	Putative hydroxymethylpyrimidine transporter	Mineral and organic ion transporters	0	0	0	0	0	0	0	0	0	0	0	0	0	0	0	0	0	1	0	2	1	1	0	1	1	0	1	1	0	0	0	1	1	0	1	1	0	1	1	0	0	1	1	1	0	1
K15599	thiX	Putative hydroxymethylpyrimidine transporter	Mineral and organic ion transporters	0	0	0	0	0	0	0	0	0	0	0	0	0	0	0	0	0	1	0	2	1	1	0	1	1	0	1	1	0	0	0	0	1	1	1	1	1	1	1	0	0	0	1	1	0	1
K15600	thiZ	Putative hydroxymethylpyrimidine transporter	Mineral and organic ion transporters	0	0	0	0	0	0	0	0	0	0	0	0	0	0	0	0	0	0	0	1	1	0	0	0	1	0	1	0	0	0	0	0	0	1	1	1	1	1	0	1	0	1	1	1	0	1
K02052	ABC.SP.A	Putative spermidine/putrescine transporter	Mineral and organic ion transporters	2	1	2	2	1	1	0	0	0	0	0	0	0	0	0	0	0	0	0	0	0	0	0	0	0	0	0	0	0	1	0	0	0	0	0	0	0	0	0	0	0	0	0	0	0	0
K02053	ABC.SP.P	Putative spermidine/putrescine transporter	Mineral and organic ion transporters	2	2	2	2	2	2	3	3	1	1	0	0	3	2	2	3	0	0	0	0	1	1	1	1	1	0	1	1	1	1	0	1	1	1	1	1	1	1	1	1	0	1	1	1	0	1
K02054	ABC.SP.P1	Putative spermidine/putrescine transporter	Mineral and organic ion transporters	1	1	1	1	1	1	1	1	0	0	0	0	2	1	2	1	1	0	0	0	1	1	1	1	1	0	1	1	1	1	0	1	1	0	1	1	1	1	1	1	1	1	1	1	1	1
K02055	ABC.SP.S	Putative spermidine/putrescine transporter	Mineral and organic ion transporters	0	0	0	0	0	0	1	1	0	0	0	0	1	0	0	0	0	0	0	0	0	0	0	0	0	0	0	0	0	0	0	0	0	0	0	0	0	0	0	0	0	0	0	0	0	0
K05777	ABC.VB1X.S	Putative thiamine transporter	Mineral and organic ion transporters	0	0	0	0	0	0	0	0	0	0	0	0	0	0	0	0	0	0	0	0	0	0	0	0	0	0	0	0	0	0	0	0	0	0	0	0	0	0	0	0	0	0	0	0	0	0
K05778	ABC.VB1X.P	Putative thiamine transporter	Mineral and organic ion transporters	0	0	0	0	0	0	0	0	0	0	0	0	0	0	0	0	0	0	0	0	0	0	0	0	0	0	0	0	0	0	0	0	0	0	0	0	0	0	0	0	0	0	0	0	0	0
K05779	ABC.VB1X.A	Putative thiamine transporter	Mineral and organic ion transporters	0	0	0	0	0	0	0	0	0	0	0	0	0	0	0	0	0	0	0	0	0	0	0	0	0	0	0	0	0	0	0	0	0	0	0	0	0	0	0	0	0	0	0	0	0	0
K11073	potF	Putrescine transporter	Mineral and organic ion transporters	0	0	0	0	0	0	0	0	0	0	0	0	1	0	0	0	0	0	0	0	0	0	0	0	0	0	0	0	0	0	0	0	0	0	0	0	0	0	0	0	0	0	0	0	0	0
K11074	potI	Putrescine transporter	Mineral and organic ion transporters	0	0	0	0	0	0	0	0	0	0	0	0	1	0	0	0	0	0	0	0	0	0	0	0	0	0	0	0	0	0	0	0	0	0	0	0	0	0	0	0	0	0	0	0	0	0
K11075	potH	Putrescine transporter	Mineral and organic ion transporters	0	0	0	0	0	0	0	0	0	0	0	0	1	0	0	0	0	0	0	0	0	0	0	0	0	0	0	0	0	0	0	0	0	0	0	0	0	0	0	0	0	0	0	0	0	0
K11076	potG	Putrescine transporter	Mineral and organic ion transporters	0	0	0	0	0	0	0	0	0	0	0	0	1	0	0	0	0	0	0	0	0	0	0	0	0	0	0	0	0	0	0	0	0	0	0	0	0	0	0	0	0	0	0	0	0	0
K11069	potD	Spermidine/putrescine transporter	Mineral and organic ion transporters	0	0	1	1	0	1	0	0	0	0	0	0	1	1	1	2	0	0	0	0	1	1	0	0	1	0	1	0	1	1	0	1	1	1	0	1	0	0	1	0	0	1	1	1	0	1
K11070	potC	Spermidine/putrescine transporter	Mineral and organic ion transporters	1	1	1	1	1	1	2	1	0	0	0	0	1	1	2	1	1	0	0	0	1	1	1	1	1	0	1	1	1	1	0	1	1	1	1	1	1	1	1	1	0	1	1	1	0	1
K11071	potB	Spermidine/putrescine transporter	Mineral and organic ion transporters	3	2	3	3	2	1	5	4	0	0	1	0	3	1	2	0	1	0	1	0	1	1	1	1	1	0	1	1	1	1	0	1	1	1	1	1	1	1	1	1	1	1	1	1	1	1
K11072	potA	Spermidine/putrescine transporter	Mineral and organic ion transporters	1	1	1	1	1	0	1	1	0	0	0	0	1	1	1	0	0	1	0	1	1	1	0	1	1	0	1	0	1	1	0	1	1	0	1	1	1	1	1	1	1	1	1	1	1	1
K02045	cysA	Sulfate/thiosulfate transporter	Mineral and organic ion transporters	0	0	0	0	0	0	0	0	0	0	0	0	0	0	0	0	0	0	0	0	0	0	0	0	0	0	0	0	0	0	0	0	0	0	0	0	0	0	0	0	0	0	0	0	0	0
K02046	cysU	Sulfate/thiosulfate transporter	Mineral and organic ion transporters	0	0	0	0	0	0	0	0	0	0	0	0	0	0	0	0	0	0	0	0	0	0	0	0	0	0	0	0	0	0	0	0	0	0	0	0	0	0	0	0	0	0	0	0	0	0
K02047	cysW	Sulfate/thiosulfate transporter	Mineral and organic ion transporters	0	0	0	0	0	0	0	0	0	0	0	0	0	0	0	0	0	0	0	0	0	0	0	0	0	0	0	0	0	0	0	0	0	0	0	0	0	0	0	0	0	0	0	0	0	0
K02048	cysP	Sulfate/thiosulfate transporter	Mineral and organic ion transporters	0	0	0	0	0	0	0	0	0	0	0	0	0	0	0	0	0	0	0	0	0	0	0	0	0	0	0	0	0	0	0	0	0	0	0	0	0	0	0	0	0	0	0	0	0	0
K23163	sbp	Sulfate/thiosulfate transporter	Mineral and organic ion transporters	0	0	0	0	0	0	0	0	0	0	0	0	0	0	0	0	0	0	0	0	0	0	0	0	0	0	0	0	0	0	0	0	0	0	0	0	0	0	0	0	0	0	0	0	0	0
K15553	ssuA	Sulfonate transporter	Mineral and organic ion transporters	0	0	0	0	0	0	0	0	0	0	0	0	0	0	0	0	0	0	0	0	0	0	0	0	0	0	0	0	0	0	0	0	0	0	0	0	0	0	0	0	0	0	0	0	0	0
K15554	ssuC	Sulfonate transporter	Mineral and organic ion transporters	0	0	0	0	0	0	0	0	0	0	0	0	0	0	0	0	0	0	0	0	0	0	0	0	0	0	0	0	0	0	0	0	0	0	0	0	0	0	0	0	0	0	0	0	0	0
K15555	ssuB	Sulfonate transporter	Mineral and organic ion transporters	0	0	0	0	0	0	0	0	0	0	0	0	0	0	0	0	0	0	0	0	0	0	0	0	0	0	0	0	0	0	0	0	0	0	0	0	0	0	0	0	0	0	0	0	0	0
K10831	tauB	Taurine transporter	Mineral and organic ion transporters	0	0	0	0	0	0	1	1	0	0	0	0	0	0	0	0	2	0	0	0	0	0	0	0	0	0	0	0	0	0	0	0	0	0	0	0	0	0	0	0	0	0	0	0	0	0
K15551	tauA	Taurine transporter	Mineral and organic ion transporters	1	1	1	1	1	1	1	0	0	0	0	0	0	1	1	1	1	0	0	0	0	0	0	0	0	0	0	0	0	0	0	0	0	0	0	0	0	0	0	0	0	0	0	0	0	0
K15552	tauC	Taurine transporter	Mineral and organic ion transporters	1	1	1	1	1	0	1	1	0	0	0	0	1	1	1	1	2	0	0	0	0	0	0	0	0	0	0	0	0	0	0	0	0	0	0	0	0	0	0	0	0	0	0	0	0	0
K02062	thiQ	Thiamine transporter	Mineral and organic ion transporters	0	0	0	0	0	0	0	0	0	0	0	0	0	0	0	0	0	0	0	0	0	0	0	0	0	0	0	0	0	0	0	0	0	0	0	0	0	0	0	0	0	0	0	0	0	0
K02063	thiP	Thiamine transporter	Mineral and organic ion transporters	0	0	0	0	0	0	0	0	0	0	0	0	0	0	0	0	0	0	0	0	0	0	0	0	0	0	0	0	0	0	0	0	0	0	0	0	0	0	0	0	0	0	0	0	0	0
K02064	thiB, tbpA	Thiamine transporter	Mineral and organic ion transporters	0	0	0	0	0	0	0	0	0	0	0	0	0	0	0	0	0	0	0	0	0	0	0	0	0	0	0	0	0	0	0	0	0	0	0	0	0	0	0	0	0	0	0	0	0	0
K05772	tupA, vupA	Tungstate transporter	Mineral and organic ion transporters	1	1	0	0	1	0	0	0	1	1	1	0	1	1	0	1	1	0	0	0	0	0	0	0	0	0	0	0	0	0	0	0	0	0	0	0	0	0	0	0	0	0	0	0	0	0
K05773	tupB, vupB	Tungstate transporter	Mineral and organic ion transporters	0	1	1	1	1	1	1	1	1	1	1	1	0	1	1	1	0	0	0	0	0	0	0	0	0	0	0	0	0	0	0	0	0	0	0	0	0	0	0	0	0	0	0	0	0	0
K06857	tupC, vupC	Tungstate transporter	Mineral and organic ion transporters	0	0	0	0	0	0	0	0	0	0	0	0	0	0	0	0	0	0	0	0	0	0	0	0	0	0	0	0	0	0	0	0	0	0	0	0	0	0	0	0	0	0	0	0	0	0
K00360	nasB	Assimilatory nitrate reduction, nitrate => ammonia	Nitrogen metabolism	0	0	0	0	0	0	0	0	0	0	0	0	0	0	0	0	0	0	0	0	0	0	0	0	0	0	0	0	0	0	0	0	0	0	0	0	0	0	0	0	0	0	0	0	0	0
K00366	nirA	Assimilatory nitrate reduction, nitrate => ammonia	Nitrogen metabolism	0	0	0	0	0	0	0	0	0	0	0	0	0	0	0	0	0	0	0	0	1	1	1	1	1	0	1	0	1	1	0	1	1	0	1	1	0	0	1	1	1	1	1	0	1	1
K00367	narB	Assimilatory nitrate reduction, nitrate => ammonia	Nitrogen metabolism	0	0	0	0	0	0	0	0	0	0	0	0	0	0	0	0	0	0	0	0	0	0	0	0	0	0	0	0	0	0	0	0	0	0	0	0	0	0	0	0	0	0	0	0	0	0
K00372	nasA	Assimilatory nitrate reduction, nitrate => ammonia	Nitrogen metabolism	0	0	0	0	0	0	0	0	0	0	0	0	0	0	0	0	0	0	0	0	0	0	0	0	0	0	0	0	0	0	0	0	0	0	0	0	0	0	0	0	0	0	0	0	0	0
K10534	NR	Assimilatory nitrate reduction, nitrate => ammonia	Nitrogen metabolism	0	0	0	0	0	0	0	0	0	0	0	0	0	0	0	0	0	0	0	0	0	0	0	0	0	0	0	0	0	0	0	0	0	0	0	0	0	0	0	0	0	0	0	0	0	0
K17877	NIT-6	Assimilatory nitrate reduction, nitrate => ammonia	Nitrogen metabolism	0	0	0	0	0	0	0	0	0	0	0	0	0	0	0	0	0	0	0	0	0	0	0	0	0	0	0	0	0	0	0	0	0	0	0	0	0	0	0	0	0	0	0	0	0	0
K00370	narG, narZ, nxrA	Complete nitrification, comammox, ammonia => nitrite => nitrate	Nitrogen metabolism	0	0	0	0	0	0	0	0	0	0	1	0	0	0	0	0	0	0	0	0	0	0	0	0	0	0	0	0	0	0	0	0	0	0	0	0	0	0	0	0	0	0	0	0	0	0
K00371	narH, narY, nxrB	Complete nitrification, comammox, ammonia => nitrite => nitrate	Nitrogen metabolism	0	0	0	0	0	0	0	0	0	0	1	0	0	0	0	0	0	0	0	0	0	0	0	0	0	0	0	0	0	0	0	0	0	0	0	0	0	0	0	0	0	0	0	0	0	0
K10535	hao	Complete nitrification, comammox, ammonia => nitrite => nitrate	Nitrogen metabolism	0	0	0	0	0	0	0	0	0	0	0	0	0	0	0	0	0	0	0	0	0	0	0	0	0	0	0	0	0	0	0	0	0	0	0	0	0	0	0	0	0	0	0	0	0	0
K10944	pmoA-amoA	Complete nitrification, comammox, ammonia => nitrite => nitrate	Nitrogen metabolism	0	0	0	0	0	0	0	0	0	0	0	0	0	0	0	0	0	0	0	0	0	0	0	0	0	0	0	0	0	0	0	0	0	0	0	0	0	0	0	0	0	0	0	0	0	0
K10945	pmoB-amoB	Complete nitrification, comammox, ammonia => nitrite => nitrate	Nitrogen metabolism	0	0	0	0	0	0	0	0	0	0	0	0	0	0	0	0	0	0	0	0	0	0	0	0	0	0	0	0	0	0	0	0	0	0	0	0	0	0	0	0	0	0	0	0	0	0
K10946	pmoC-amoC	Complete nitrification, comammox, ammonia => nitrite => nitrate	Nitrogen metabolism	0	0	0	0	0	0	0	0	0	0	0	0	0	0	0	0	0	0	0	0	0	0	0	0	0	0	0	0	0	0	0	0	0	0	0	0	0	0	0	0	0	0	0	0	0	0
K00368	nirK	Denitrification, nitrate => nitrogen	Nitrogen metabolism	0	0	0	0	0	0	0	1	0	0	0	0	1	0	0	1	1	0	0	0	0	0	0	0	0	0	0	0	0	0	0	0	0	0	0	0	0	0	0	0	0	0	0	0	0	0
K00370	narG, narZ, nxrA	Denitrification, nitrate => nitrogen	Nitrogen metabolism	0	0	0	0	0	0	0	0	0	0	1	0	0	0	0	0	0	0	0	0	0	0	0	0	0	0	0	0	0	0	0	0	0	0	0	0	0	0	0	0	0	0	0	0	0	0
K00371	narH, narY, nxrB	Denitrification, nitrate => nitrogen	Nitrogen metabolism	0	0	0	0	0	0	0	0	0	0	1	0	0	0	0	0	0	0	0	0	0	0	0	0	0	0	0	0	0	0	0	0	0	0	0	0	0	0	0	0	0	0	0	0	0	0
K00374	narI, narV	Denitrification, nitrate => nitrogen	Nitrogen metabolism	0	0	0	0	0	0	0	0	0	0	1	0	0	0	0	0	0	0	0	0	0	0	0	0	0	0	0	0	0	0	0	0	0	0	0	0	0	0	0	0	0	0	0	0	0	0
K00376	nosZ	Denitrification, nitrate => nitrogen	Nitrogen metabolism	0	0	0	0	0	0	0	0	0	0	0	0	0	0	0	0	0	0	0	0	0	0	0	0	0	0	0	0	0	0	0	0	0	0	0	0	0	0	0	0	0	0	0	0	0	0
K02305	norC	Denitrification, nitrate => nitrogen	Nitrogen metabolism	0	0	0	0	0	0	1	1	0	0	0	0	0	0	0	0	0	0	0	0	0	0	0	0	0	0	0	0	0	0	0	0	0	0	0	0	0	0	0	0	0	0	0	0	0	0
K02567	napA	Denitrification, nitrate => nitrogen	Nitrogen metabolism	1	0	0	0	0	0	1	1	0	0	0	0	1	1	1	1	1	0	0	0	0	0	0	0	0	0	0	0	0	0	0	0	0	0	0	0	0	0	0	0	0	0	0	0	0	0
K02568	napB	Denitrification, nitrate => nitrogen	Nitrogen metabolism	1	0	0	0	0	0	1	1	0	0	0	0	1	1	1	1	0	0	0	0	0	0	0	0	0	0	0	0	0	0	0	0	0	0	0	0	0	0	0	0	0	0	0	0	0	0
K04561	norB	Denitrification, nitrate => nitrogen	Nitrogen metabolism	0	0	0	0	0	0	1	1	0	0	0	0	1	0	0	0	0	0	0	0	0	0	0	0	0	0	0	0	0	0	0	0	0	0	0	0	0	0	0	0	0	0	0	0	0	0
K15864	nirS	Denitrification, nitrate => nitrogen	Nitrogen metabolism	0	0	0	0	0	0	0	0	0	0	0	0	0	0	0	0	0	0	0	0	0	0	0	0	0	0	0	0	0	0	0	0	0	0	0	0	0	0	0	0	0	0	0	0	0	0
K00362	nirB	Dissimilatory nitrate reduction, nitrate => ammonia	Nitrogen metabolism	0	0	0	0	0	0	0	0	0	0	0	0	0	0	0	0	0	0	0	0	0	0	0	0	0	0	0	0	0	0	1	0	0	0	0	0	1	0	0	0	0	0	0	1	0	0
K00363	nirD	Dissimilatory nitrate reduction, nitrate => ammonia	Nitrogen metabolism	0	0	0	0	0	0	0	0	0	0	0	0	0	0	0	0	0	0	0	0	0	0	0	0	0	0	0	0	0	0	1	0	0	0	0	0	0	0	0	0	0	0	0	0	0	0
K00370	narG, narZ, nxrA	Dissimilatory nitrate reduction, nitrate => ammonia	Nitrogen metabolism	0	0	0	0	0	0	0	0	0	0	1	0	0	0	0	0	0	0	0	0	0	0	0	0	0	0	0	0	0	0	0	0	0	0	0	0	0	0	0	0	0	0	0	0	0	0
K00371	narH, narY, nxrB	Dissimilatory nitrate reduction, nitrate => ammonia	Nitrogen metabolism	0	0	0	0	0	0	0	0	0	0	1	0	0	0	0	0	0	0	0	0	0	0	0	0	0	0	0	0	0	0	0	0	0	0	0	0	0	0	0	0	0	0	0	0	0	0
K00374	narI, narV	Dissimilatory nitrate reduction, nitrate => ammonia	Nitrogen metabolism	0	0	0	0	0	0	0	0	0	0	1	0	0	0	0	0	0	0	0	0	0	0	0	0	0	0	0	0	0	0	0	0	0	0	0	0	0	0	0	0	0	0	0	0	0	0
K02567	napA	Dissimilatory nitrate reduction, nitrate => ammonia	Nitrogen metabolism	1	0	0	0	0	0	1	1	0	0	0	0	1	1	1	1	1	0	0	0	0	0	0	0	0	0	0	0	0	0	0	0	0	0	0	0	0	0	0	0	0	0	0	0	0	0
K02568	napB	Dissimilatory nitrate reduction, nitrate => ammonia	Nitrogen metabolism	1	0	0	0	0	0	1	1	0	0	0	0	1	1	1	1	0	0	0	0	0	0	0	0	0	0	0	0	0	0	0	0	0	0	0	0	0	0	0	0	0	0	0	0	0	0
K03385	nrfA	Dissimilatory nitrate reduction, nitrate => ammonia	Nitrogen metabolism	0	0	0	0	0	0	0	0	0	0	0	0	0	0	0	0	0	0	0	0	0	0	0	0	0	0	0	0	0	0	0	0	0	0	0	0	0	0	0	0	0	0	0	0	0	0
K15876	nrfH	Dissimilatory nitrate reduction, nitrate => ammonia	Nitrogen metabolism	0	0	0	0	0	0	0	0	0	0	0	0	0	0	0	0	0	0	0	0	0	0	0	0	0	0	0	0	0	0	0	0	0	0	0	0	0	0	0	0	0	0	0	0	0	0
K10535	hao	Nitrification, ammonia => nitrite	Nitrogen metabolism	0	0	0	0	0	0	0	0	0	0	0	0	0	0	0	0	0	0	0	0	0	0	0	0	0	0	0	0	0	0	0	0	0	0	0	0	0	0	0	0	0	0	0	0	0	0
K10944	pmoA-amoA	Nitrification, ammonia => nitrite	Nitrogen metabolism	0	0	0	0	0	0	0	0	0	0	0	0	0	0	0	0	0	0	0	0	0	0	0	0	0	0	0	0	0	0	0	0	0	0	0	0	0	0	0	0	0	0	0	0	0	0
K10945	pmoB-amoB	Nitrification, ammonia => nitrite	Nitrogen metabolism	0	0	0	0	0	0	0	0	0	0	0	0	0	0	0	0	0	0	0	0	0	0	0	0	0	0	0	0	0	0	0	0	0	0	0	0	0	0	0	0	0	0	0	0	0	0
K10946	pmoC-amoC	Nitrification, ammonia => nitrite	Nitrogen metabolism	0	0	0	0	0	0	0	0	0	0	0	0	0	0	0	0	0	0	0	0	0	0	0	0	0	0	0	0	0	0	0	0	0	0	0	0	0	0	0	0	0	0	0	0	0	0
K00531	anfG	Nitrogen fixation, nitrogen => ammonia	Nitrogen metabolism	0	0	0	0	0	0	0	0	0	0	0	0	0	0	0	0	0	0	0	0	0	0	0	0	0	0	0	0	0	0	0	0	0	0	0	0	0	0	0	0	0	0	0	0	0	0
K02586	nifD	Nitrogen fixation, nitrogen => ammonia	Nitrogen metabolism	0	0	0	0	0	0	0	0	0	0	0	0	0	0	0	0	0	0	0	0	0	0	0	0	0	0	0	0	0	0	0	0	0	0	0	0	0	0	0	0	0	0	0	0	0	0
K02588	nifH	Nitrogen fixation, nitrogen => ammonia	Nitrogen metabolism	0	0	0	0	0	0	0	0	0	0	0	0	0	0	0	0	0	0	0	0	0	0	0	0	0	0	0	0	0	0	0	0	0	0	0	0	0	0	0	0	0	0	0	0	0	0
K02591	nifK	Nitrogen fixation, nitrogen => ammonia	Nitrogen metabolism	0	0	0	0	0	0	0	0	0	0	0	0	0	0	0	0	0	0	0	0	0	0	0	0	0	0	0	0	0	0	0	0	0	0	0	0	0	0	0	0	0	0	0	0	0	0
K22896	vnfD	Nitrogen fixation, nitrogen => ammonia	Nitrogen metabolism	0	0	0	0	0	0	0	0	0	0	0	0	0	0	0	0	0	0	0	0	0	0	0	0	0	0	0	0	0	0	0	0	0	0	0	0	0	0	0	0	0	0	0	0	0	0
K22897	vnfK	Nitrogen fixation, nitrogen => ammonia	Nitrogen metabolism	0	0	0	0	0	0	0	0	0	0	0	0	0	0	0	0	0	0	0	0	0	0	0	0	0	0	0	0	0	0	0	0	0	0	0	0	0	0	0	0	0	0	0	0	0	0
K22898	vnfG	Nitrogen fixation, nitrogen => ammonia	Nitrogen metabolism	0	0	0	0	0	0	0	0	0	0	0	0	0	0	0	0	0	0	0	0	0	0	0	0	0	0	0	0	0	0	0	0	0	0	0	0	0	0	0	0	0	0	0	0	0	0
K22899	vnfH	Nitrogen fixation, nitrogen => ammonia	Nitrogen metabolism	0	0	0	0	0	0	0	0	0	0	0	0	0	0	0	0	0	0	0	0	0	0	0	0	0	0	0	0	0	0	0	0	0	0	0	0	0	0	0	0	0	0	0	0	0	0
K03957	NDUFB1	ADH dehydrogenase (ubiquinone) 1 beta subcomplex	Oxidative phosphorylation	0	0	0	0	0	0	0	0	0	0	0	0	0	0	0	0	0	0	0	0	0	0	0	0	0	0	0	0	0	0	0	0	0	0	0	0	0	0	0	0	0	0	0	0	0	0
K03958	NDUFB2	ADH dehydrogenase (ubiquinone) 1 beta subcomplex	Oxidative phosphorylation	0	0	0	0	0	0	0	0	0	0	0	0	0	0	0	0	0	0	0	0	0	0	0	0	0	0	0	0	0	0	0	0	0	0	0	0	0	0	0	0	0	0	0	0	0	0
K03959	NDUFB3	ADH dehydrogenase (ubiquinone) 1 beta subcomplex	Oxidative phosphorylation	0	0	0	0	0	0	0	0	0	0	0	0	0	0	0	0	0	0	0	0	0	0	0	0	0	0	0	0	0	0	0	0	0	0	0	0	0	0	0	0	0	0	0	0	0	0
K03960	NDUFB4	ADH dehydrogenase (ubiquinone) 1 beta subcomplex	Oxidative phosphorylation	0	0	0	0	0	0	0	0	0	0	0	0	0	0	0	0	0	0	0	0	0	0	0	0	0	0	0	0	0	0	0	0	0	0	0	0	0	0	0	0	0	0	0	0	0	0
K03961	NDUFB5	ADH dehydrogenase (ubiquinone) 1 beta subcomplex	Oxidative phosphorylation	0	0	0	0	0	0	0	0	0	0	0	0	0	0	0	0	0	0	0	0	0	0	0	0	0	0	0	0	0	0	0	0	0	0	0	0	0	0	0	0	0	0	0	0	0	0
K03962	NDUFB6	ADH dehydrogenase (ubiquinone) 1 beta subcomplex	Oxidative phosphorylation	0	0	0	0	0	0	0	0	0	0	0	0	0	0	0	0	0	0	0	0	0	0	0	0	0	0	0	0	0	0	0	0	0	0	0	0	0	0	0	0	0	0	0	0	0	0
K03963	NDUFB7	ADH dehydrogenase (ubiquinone) 1 beta subcomplex	Oxidative phosphorylation	0	0	0	0	0	0	0	0	0	0	0	0	0	0	0	0	0	0	0	0	0	0	0	0	0	0	0	0	0	0	0	0	0	0	0	0	0	0	0	0	0	0	0	0	0	0
K03964	NDUFB8	ADH dehydrogenase (ubiquinone) 1 beta subcomplex	Oxidative phosphorylation	0	0	0	0	0	0	0	0	0	0	0	0	0	0	0	0	0	0	0	0	0	0	0	0	0	0	0	0	0	0	0	0	0	0	0	0	0	0	0	0	0	0	0	0	0	0
K03965	NDUFB9	ADH dehydrogenase (ubiquinone) 1 beta subcomplex	Oxidative phosphorylation	0	0	0	0	0	0	0	0	0	0	0	0	0	0	0	0	0	0	0	0	0	0	0	0	0	0	0	0	0	0	0	0	0	0	0	0	0	0	0	0	0	0	0	0	0	0
K03966	NDUFB10	ADH dehydrogenase (ubiquinone) 1 beta subcomplex	Oxidative phosphorylation	0	0	0	0	0	0	0	0	0	0	0	0	0	0	0	0	0	0	0	0	0	0	0	0	0	0	0	0	0	0	0	0	0	0	0	0	0	0	0	0	0	0	0	0	0	0
K03967	NDUFC1	ADH dehydrogenase (ubiquinone) 1 beta subcomplex	Oxidative phosphorylation	0	0	0	0	0	0	0	0	0	0	0	0	0	0	0	0	0	0	0	0	0	0	0	0	0	0	0	0	0	0	0	0	0	0	0	0	0	0	0	0	0	0	0	0	0	0
K03968	NDUFC2	ADH dehydrogenase (ubiquinone) 1 beta subcomplex	Oxidative phosphorylation	0	0	0	0	0	0	0	0	0	0	0	0	0	0	0	0	0	0	0	0	0	0	0	0	0	0	0	0	0	0	0	0	0	0	0	0	0	0	0	0	0	0	0	0	0	0
K11351	NDUFB11	ADH dehydrogenase (ubiquinone) 1 beta subcomplex	Oxidative phosphorylation	0	0	0	0	0	0	0	0	0	0	0	0	0	0	0	0	0	0	0	0	0	0	0	0	0	0	0	0	0	0	0	0	0	0	0	0	0	0	0	0	0	0	0	0	0	0
K02826	qoxA	Cytochrome aa3-600 menaquinol oxidase	Oxidative phosphorylation	0	0	0	0	0	0	0	0	0	0	0	0	0	0	0	0	0	0	0	0	0	0	0	0	0	0	0	0	0	0	0	0	0	0	0	0	0	0	0	0	0	0	0	0	0	0
K02827	qoxB	Cytochrome aa3-600 menaquinol oxidase	Oxidative phosphorylation	0	0	0	0	0	0	0	0	0	0	0	0	0	0	0	0	0	0	0	0	0	0	0	0	0	0	0	0	0	0	0	0	0	0	0	0	0	0	0	0	0	0	0	0	0	0
K02828	qoxC	Cytochrome aa3-600 menaquinol oxidase	Oxidative phosphorylation	0	0	0	0	0	0	0	0	0	0	0	0	0	0	0	0	0	0	0	0	0	0	0	0	0	0	0	0	0	0	0	0	0	0	0	0	0	0	0	0	0	0	0	0	0	0
K02829	qoxD	Cytochrome aa3-600 menaquinol oxidase	Oxidative phosphorylation	0	0	0	0	0	0	0	0	0	0	0	0	0	0	0	0	0	0	0	0	0	0	0	0	0	0	0	0	0	0	0	0	0	0	0	0	0	0	0	0	0	0	0	0	0	0
K02634	petA	Cytochrome b6f complex	Oxidative phosphorylation	0	0	0	0	0	0	0	0	0	0	0	0	0	0	0	0	0	0	0	0	0	0	0	0	0	0	0	0	0	0	0	0	0	0	0	0	0	0	0	0	0	0	0	0	0	0
K02635	petB	Cytochrome b6f complex	Oxidative phosphorylation	0	0	0	0	0	0	0	0	0	0	0	0	0	0	0	0	0	0	0	0	0	0	0	0	0	0	0	0	0	0	0	0	0	0	0	0	0	0	0	0	0	0	0	0	0	0
K02636	petC	Cytochrome b6f complex	Oxidative phosphorylation	0	0	0	0	0	0	0	0	0	0	0	0	0	0	0	0	0	1	1	1	0	1	1	2	1	1	1	1	1	1	1	1	1	1	1	1	1	0	1	1	0	1	1	1	1	1
K02637	petD	Cytochrome b6f complex	Oxidative phosphorylation	0	0	0	0	0	0	0	0	0	0	0	0	0	0	0	0	0	0	0	0	0	0	0	0	0	0	0	0	0	0	0	0	0	0	0	0	0	0	0	0	0	0	0	0	0	0
K02640	petG	Cytochrome b6f complex	Oxidative phosphorylation	0	0	0	0	0	0	0	0	0	0	0	0	0	0	0	0	0	0	0	0	0	0	0	0	0	0	0	0	0	0	0	0	0	0	0	0	0	0	0	0	0	0	0	0	0	0
K02642	petL	Cytochrome b6f complex	Oxidative phosphorylation	0	0	0	0	0	0	0	0	0	0	0	0	0	0	0	0	0	0	0	0	0	0	0	0	0	0	0	0	0	0	0	0	0	0	0	0	0	0	0	0	0	0	0	0	0	0
K02643	petM	Cytochrome b6f complex	Oxidative phosphorylation	0	0	0	0	0	0	0	0	0	0	0	0	0	0	0	0	0	0	0	0	0	0	0	0	0	0	0	0	0	0	0	0	0	0	0	0	0	0	0	0	0	0	0	0	0	0
K03689	petN	Cytochrome b6f complex	Oxidative phosphorylation	0	0	0	0	0	0	0	0	0	0	0	0	0	0	0	0	0	0	0	0	0	0	0	0	0	0	0	0	0	0	0	0	0	0	0	0	0	0	0	0	0	0	0	0	0	0
K00411	UQCRFS1, RIP1, petA	Cytochrome bc1 complex	Oxidative phosphorylation	0	0	0	0	0	0	1	1	1	1	1	0	1	0	1	1	1	0	0	0	0	0	0	0	0	0	0	0	0	0	0	0	0	0	0	0	0	0	0	0	0	0	0	0	0	0
K00412	CYTB, petB	Cytochrome bc1 complex	Oxidative phosphorylation	0	0	0	0	0	0	1	1	1	1	1	0	1	0	1	1	0	0	1	1	1	0	1	1	1	1	1	1	1	1	0	1	1	1	1	1	1	1	1	1	1	1	1	1	1	1
K00413	CYC1, CYT1, petC	Cytochrome bc1 complex	Oxidative phosphorylation	0	0	0	0	0	0	1	1	1	1	1	0	1	1	1	1	1	0	0	0	0	0	0	0	0	0	0	0	0	0	0	0	0	0	0	0	0	0	0	0	0	0	0	0	0	0
K00414	QCR1, UQCRC1	Cytochrome bc1 complex	Oxidative phosphorylation	0	0	0	0	0	0	0	0	0	0	0	0	0	0	0	0	0	0	0	0	0	0	0	0	0	0	0	0	0	0	0	0	0	0	0	0	0	0	0	0	0	0	0	0	0	0
K00415	QCR2, UQCRC2	Cytochrome bc1 complex	Oxidative phosphorylation	0	0	0	0	0	0	0	0	0	0	0	0	0	0	0	0	0	0	0	0	0	0	0	0	0	0	0	0	0	0	0	0	0	0	0	0	0	0	0	0	0	0	0	0	0	0
K00416	QCR6, UQCRH	Cytochrome bc1 complex	Oxidative phosphorylation	0	0	0	0	0	0	0	0	0	0	0	0	0	0	0	0	0	0	0	0	0	0	0	0	0	0	0	0	0	0	0	0	0	0	0	0	0	0	0	0	0	0	0	0	0	0
K00417	QCR7, UQCRB	Cytochrome bc1 complex	Oxidative phosphorylation	0	0	0	0	0	0	0	0	0	0	0	0	0	0	0	0	0	0	0	0	0	0	0	0	0	0	0	0	0	0	0	0	0	0	0	0	0	0	0	0	0	0	0	0	0	0
K00418	QCR8, UQCRQ	Cytochrome bc1 complex	Oxidative phosphorylation	0	0	0	0	0	0	0	0	0	0	0	0	0	0	0	0	0	0	0	0	0	0	0	0	0	0	0	0	0	0	0	0	0	0	0	0	0	0	0	0	0	0	0	0	0	0
K00419	QCR9, UCRC	Cytochrome bc1 complex	Oxidative phosphorylation	0	0	0	0	0	0	0	0	0	0	0	0	0	0	0	0	0	0	0	0	0	0	0	0	0	0	0	0	0	0	0	0	0	0	0	0	0	0	0	0	0	0	0	0	0	0
K00420	QCR10, UQCR	Cytochrome bc1 complex	Oxidative phosphorylation	0	0	0	0	0	0	0	0	0	0	0	0	0	0	0	0	0	0	0	0	0	0	0	0	0	0	0	0	0	0	0	0	0	0	0	0	0	0	0	0	0	0	0	0	0	0
K00410	fbcH	Cytochrome bc1 complex respiratory unit	Oxidative phosphorylation	0	0	0	0	0	0	0	0	0	0	0	0	0	0	0	0	0	0	0	0	0	0	0	0	0	0	0	0	0	0	0	0	0	0	0	0	0	0	0	0	0	0	0	0	0	0
K00411	UQCRFS1, RIP1, petA	Cytochrome bc1 complex respiratory unit	Oxidative phosphorylation	0	0	0	0	0	0	1	1	1	1	1	0	1	0	1	1	1	0	0	0	0	0	0	0	0	0	0	0	0	0	0	0	0	0	0	0	0	0	0	0	0	0	0	0	0	0
K00412	CYTB, petB	Cytochrome bc1 complex respiratory unit	Oxidative phosphorylation	0	0	0	0	0	0	1	1	1	1	1	0	1	0	1	1	0	0	1	1	1	0	1	1	1	1	1	1	1	1	0	1	1	1	1	1	1	1	1	1	1	1	1	1	1	1
K00413	CYC1, CYT1, petC	Cytochrome bc1 complex respiratory unit	Oxidative phosphorylation	0	0	0	0	0	0	1	1	1	1	1	0	1	1	1	1	1	0	0	0	0	0	0	0	0	0	0	0	0	0	0	0	0	0	0	0	0	0	0	0	0	0	0	0	0	0
K03886	MQCRA, qcrA, bfcA, petC	Cytochrome bc1 complex respiratory unit	Oxidative phosphorylation	0	0	0	0	0	0	0	0	0	0	0	0	0	0	0	0	0	0	0	1	1	0	1	1	1	1	1	1	1	1	1	1	1	0	1	1	1	0	1	1	1	1	1	1	1	1
K03887	MQCRB, qcrB, bfcB, petB	Cytochrome bc1 complex respiratory unit	Oxidative phosphorylation	0	0	0	0	0	0	0	0	0	0	0	0	0	0	0	0	0	0	0	0	0	0	0	0	0	0	0	0	0	0	0	0	0	0	0	0	0	0	0	0	0	0	0	0	0	0
K03888	MQCRC, qcrC, bfcC, petD	Cytochrome bc1 complex respiratory unit	Oxidative phosphorylation	0	0	0	0	0	0	0	0	0	0	0	0	0	0	0	0	0	0	0	0	0	0	0	0	0	0	0	0	0	0	0	0	0	0	0	0	0	0	0	0	0	0	0	0	0	0
K03889	qcrC	Cytochrome bc1 complex respiratory unit	Oxidative phosphorylation	0	0	0	0	0	0	0	0	0	0	0	0	0	0	0	0	0	0	0	0	0	0	0	0	0	0	0	0	0	0	0	0	0	0	0	0	0	0	0	0	0	0	0	0	0	0
K03890	qcrA	Cytochrome bc1 complex respiratory unit	Oxidative phosphorylation	0	0	0	0	0	0	0	0	0	0	0	0	0	0	0	0	0	0	0	0	0	0	0	0	0	0	0	0	0	0	0	0	0	0	0	0	0	0	0	0	0	0	0	0	0	0
K03891	qcrB	Cytochrome bc1 complex respiratory unit	Oxidative phosphorylation	0	0	0	0	0	0	0	0	0	0	0	0	0	0	0	0	0	0	0	0	0	0	0	0	0	0	0	0	0	0	0	0	0	0	0	0	0	0	0	0	0	0	0	0	0	0
K00424	cydX	Cytochrome bd ubiquinol oxidase	Oxidative phosphorylation	0	0	0	0	0	0	0	0	0	0	0	0	0	0	0	0	0	0	0	0	0	0	0	0	0	0	0	0	0	0	0	0	0	0	0	0	0	0	0	0	0	0	0	0	0	0
K00425	cydA	Cytochrome bd ubiquinol oxidase	Oxidative phosphorylation	0	0	0	0	0	0	0	0	0	0	1	0	0	0	0	0	0	1	0	1	2	2	1	2	2	1	2	2	1	1	1	2	1	2	2	1	1	1	1	2	2	2	1	1	2	2
K00426	cydB	Cytochrome bd ubiquinol oxidase	Oxidative phosphorylation	0	0	0	0	0	0	0	0	0	0	1	0	0	0	0	0	0	0	0	0	1	1	0	1	1	0	1	1	0	0	1	1	0	1	1	0	0	1	0	1	0	1	0	0	1	1
K22501	appX	Cytochrome bd ubiquinol oxidase	Oxidative phosphorylation	0	0	0	0	0	0	0	0	0	0	0	0	0	0	0	0	0	0	0	0	0	0	0	0	0	0	0	0	0	0	0	0	0	0	0	0	0	0	0	0	0	0	0	0	0	0
K00404	ccoN	Cytochrome c oxidase, cbb3-type	Oxidative phosphorylation	1	1	1	1	1	0	1	0	0	0	0	0	0	0	0	0	0	0	0	0	0	0	0	0	0	0	0	0	0	0	0	0	0	0	0	0	0	0	0	0	0	0	0	0	0	0
K00405	ccoO	Cytochrome c oxidase, cbb3-type	Oxidative phosphorylation	0	0	0	0	0	0	1	1	0	0	0	0	0	0	0	0	0	0	0	0	0	0	0	0	0	0	0	0	0	0	0	0	0	0	0	0	0	0	0	0	0	0	0	0	0	0
K00406	ccoP	Cytochrome c oxidase, cbb3-type	Oxidative phosphorylation	1	1	0	0	1	0	1	1	1	1	0	0	0	1	0	1	1	0	0	0	0	0	0	0	0	0	0	0	0	0	0	0	0	0	0	0	0	0	0	0	0	0	0	0	0	0
K00407	ccoQ	Cytochrome c oxidase, cbb3-type	Oxidative phosphorylation	0	0	0	0	0	0	1	1	0	0	0	0	0	0	0	1	0	0	0	0	0	0	0	0	0	0	0	0	0	0	0	0	0	0	0	0	0	0	0	0	0	0	0	0	0	0
K15862	ccoNO	Cytochrome c oxidase, cbb3-type	Oxidative phosphorylation	0	0	0	0	0	0	0	0	0	0	0	0	0	0	0	0	0	0	0	0	0	0	0	0	0	0	0	0	0	0	0	0	0	0	0	0	0	0	0	0	0	0	0	0	0	0
K02274	coxA, ctaD	Cytochrome c oxidase, prokaryotes	Oxidative phosphorylation	1	1	1	1	1	0	0	1	1	1	1	1	1	1	0	0	1	0	0	0	0	0	0	0	0	0	0	0	0	0	0	0	0	0	0	0	0	0	0	0	0	0	0	0	0	0
K02275	coxB, ctaC	Cytochrome c oxidase, prokaryotes	Oxidative phosphorylation	1	1	1	1	1	0	0	1	1	1	0	1	1	1	1	1	0	1	1	1	1	1	1	1	1	1	1	0	1	1	1	0	1	1	1	1	1	1	1	1	0	1	1	1	0	1
K02276	coxC, ctaE	Cytochrome c oxidase, prokaryotes	Oxidative phosphorylation	1	1	1	1	1	0	0	1	1	1	1	0	1	1	0	0	1	1	2	1	2	1	1	1	0	2	1	1	1	1	1	1	1	1	1	1	1	1	1	1	0	1	1	2	0	1
K02277	coxD, ctaF	Cytochrome c oxidase, prokaryotes	Oxidative phosphorylation	0	0	0	0	0	0	0	0	0	0	0	0	0	0	0	0	0	1	1	1	1	1	1	1	0	1	1	1	1	1	0	1	1	1	1	1	1	1	1	1	0	1	1	2	0	1
K15408	coxAC	Cytochrome c oxidase, prokaryotes	Oxidative phosphorylation	0	0	0	0	0	0	0	0	0	0	0	0	0	0	0	0	0	0	0	0	0	0	0	0	0	0	0	0	0	0	0	0	0	0	0	0	0	0	0	0	0	0	0	0	0	0
K02297	cyoA	Cytochrome o ubiquinol oxidase	Oxidative phosphorylation	0	0	0	0	0	0	0	0	0	0	0	0	0	0	0	0	0	0	0	0	0	0	0	0	0	0	0	0	0	0	0	0	0	0	0	0	0	0	0	0	0	0	0	0	0	0
K02298	cyoB	Cytochrome o ubiquinol oxidase	Oxidative phosphorylation	0	0	0	0	0	0	0	0	0	0	0	0	0	0	0	0	0	0	0	0	0	0	0	0	0	0	0	0	0	0	0	0	0	0	0	0	0	0	0	0	0	0	0	0	0	0
K02299	cyoC	Cytochrome o ubiquinol oxidase	Oxidative phosphorylation	0	0	0	0	0	0	0	0	0	0	0	0	0	0	0	0	0	0	0	0	0	0	0	0	0	0	0	0	0	0	0	0	0	0	0	0	0	0	0	0	0	0	0	0	0	0
K02300	cyoD	Cytochrome o ubiquinol oxidase	Oxidative phosphorylation	0	0	0	0	0	0	0	0	0	0	0	0	0	0	0	0	0	0	0	0	0	0	0	0	0	0	0	0	0	0	0	0	0	0	0	0	0	0	0	0	0	0	0	0	0	0
K02108	ATPF0A, atpB	F-type ATPase, prokaryotes and chloroplasts	Oxidative phosphorylation	1	1	1	1	1	1	1	1	1	1	1	1	1	1	1	1	1	1	0	1	1	1	0	0	1	1	0	1	1	1	1	1	1	1	0	1	0	0	1	1	1	1	1	0	0	1
K02109	ATPF0B, atpF	F-type ATPase, prokaryotes and chloroplasts	Oxidative phosphorylation	1	1	1	1	1	1	1	1	1	1	1	1	1	1	1	1	1	1	1	1	1	1	0	0	1	1	0	1	1	1	0	1	1	1	1	1	0	1	1	1	1	1	1	0	1	1
K02110	ATPF0C, atpE	F-type ATPase, prokaryotes and chloroplasts	Oxidative phosphorylation	1	1	1	1	1	1	0	0	1	1	1	1	0	1	1	0	0	1	1	1	1	1	0	0	1	1	0	1	1	1	1	1	1	1	1	1	0	0	1	1	1	1	1	0	0	1
K02111	ATPF1A, atpA	F-type ATPase, prokaryotes and chloroplasts	Oxidative phosphorylation	1	1	1	1	1	1	1	1	1	1	1	1	0	1	1	1	0	1	1	1	1	1	0	0	1	1	0	1	1	1	1	1	1	0	1	1	0	1	1	0	1	1	1	1	1	1
K02112	ATPF1B, atpD	F-type ATPase, prokaryotes and chloroplasts	Oxidative phosphorylation	0	1	1	1	1	1	1	1	1	1	1	1	1	0	1	1	0	0	1	1	1	1	0	0	1	1	0	1	1	1	1	1	1	1	1	1	1	0	1	1	1	1	1	1	1	1
K02113	ATPF1D, atpH	F-type ATPase, prokaryotes and chloroplasts	Oxidative phosphorylation	1	1	1	1	1	1	1	1	1	1	1	1	1	1	1	1	1	1	1	1	1	1	0	0	1	1	0	1	1	1	1	1	1	0	1	1	0	1	1	0	1	1	1	0	1	1
K02114	ATPF1E, atpC	F-type ATPase, prokaryotes and chloroplasts	Oxidative phosphorylation	1	1	1	1	1	1	1	2	1	1	1	0	1	0	1	1	1	0	1	1	1	1	0	0	1	1	0	1	1	1	1	1	1	1	1	1	0	0	1	1	1	1	1	1	1	1
K02115	ATPF1G, atpG	F-type ATPase, prokaryotes and chloroplasts	Oxidative phosphorylation	1	1	1	1	1	1	1	1	1	1	1	1	1	1	0	0	0	0	1	1	1	1	0	0	1	1	0	1	1	1	1	1	1	0	0	1	1	0	1	0	1	1	1	1	1	1
K00244	frdA	Fumarate reductase, prokaryotes	Oxidative phosphorylation	0	0	0	0	0	0	1	1	0	0	0	0	0	0	0	0	0	0	0	0	0	0	0	0	0	0	0	0	0	0	0	0	0	0	0	0	0	0	0	0	0	0	0	0	0	0
K00245	frdB	Fumarate reductase, prokaryotes	Oxidative phosphorylation	0	0	0	0	0	0	0	0	0	0	0	0	0	0	0	0	0	0	0	0	0	0	0	0	0	0	0	0	0	0	0	0	0	0	0	0	0	0	0	0	0	0	0	0	0	0
K00246	frdC	Fumarate reductase, prokaryotes	Oxidative phosphorylation	0	0	0	0	0	0	0	0	0	0	0	0	0	0	0	0	0	0	0	0	0	0	0	0	0	0	0	0	0	0	0	0	0	0	0	0	0	0	0	0	0	0	0	0	0	0
K00247	frdD	Fumarate reductase, prokaryotes	Oxidative phosphorylation	0	0	0	0	0	0	0	0	0	0	0	0	0	0	0	0	0	0	0	0	0	0	0	0	0	0	0	0	0	0	0	0	0	0	0	0	0	0	0	0	0	0	0	0	0	0
K05572	ndhA	NAD(P)H:quinone oxidoreductase, chloroplasts and cyanobacteria	Oxidative phosphorylation	0	0	0	0	0	0	0	0	0	0	0	0	0	0	0	0	0	0	0	0	0	0	0	0	0	0	0	0	0	0	0	0	0	0	0	0	0	0	0	0	0	0	0	0	0	0
K05573	ndhB	NAD(P)H:quinone oxidoreductase, chloroplasts and cyanobacteria	Oxidative phosphorylation	0	0	0	0	0	0	0	0	0	0	0	0	0	0	0	0	0	0	0	0	0	0	0	0	0	0	0	0	0	0	0	0	0	0	0	0	0	0	0	0	0	0	0	0	0	0
K05574	ndhC	NAD(P)H:quinone oxidoreductase, chloroplasts and cyanobacteria	Oxidative phosphorylation	0	0	0	0	0	0	0	0	0	0	0	0	0	0	0	0	0	0	0	0	0	0	0	0	0	0	0	0	0	0	0	0	0	0	0	0	0	0	0	0	0	0	0	0	0	0
K05575	ndhD	NAD(P)H:quinone oxidoreductase, chloroplasts and cyanobacteria	Oxidative phosphorylation	0	0	0	0	0	0	0	0	0	0	0	0	0	0	0	0	0	0	0	0	0	0	0	0	0	0	0	0	0	0	0	0	0	0	0	0	0	0	0	0	0	0	0	0	0	0
K05576	ndhE	NAD(P)H:quinone oxidoreductase, chloroplasts and cyanobacteria	Oxidative phosphorylation	0	0	0	0	0	0	0	0	0	0	0	0	0	0	0	0	0	0	0	0	0	0	0	0	0	0	0	0	0	0	0	0	0	0	0	0	0	0	0	0	0	0	0	0	0	0
K05577	ndhF	NAD(P)H:quinone oxidoreductase, chloroplasts and cyanobacteria	Oxidative phosphorylation	0	0	0	0	0	0	0	0	0	0	0	0	0	0	0	0	0	0	0	0	0	0	0	0	0	0	0	0	0	0	0	0	0	0	0	0	0	0	0	0	0	0	0	0	0	0
K05578	ndhG	NAD(P)H:quinone oxidoreductase, chloroplasts and cyanobacteria	Oxidative phosphorylation	0	0	0	0	0	0	0	0	0	0	0	0	0	0	0	0	0	0	0	0	0	0	0	0	0	0	0	0	0	0	0	0	0	0	0	0	0	0	0	0	0	0	0	0	0	0
K05579	ndhH	NAD(P)H:quinone oxidoreductase, chloroplasts and cyanobacteria	Oxidative phosphorylation	0	0	0	0	0	0	0	0	0	0	0	0	0	0	0	0	0	0	0	0	0	0	0	0	0	0	0	0	0	0	0	0	0	0	0	0	0	0	0	0	0	0	0	0	0	0
K05580	ndhI	NAD(P)H:quinone oxidoreductase, chloroplasts and cyanobacteria	Oxidative phosphorylation	0	0	0	0	0	0	0	0	0	0	0	0	0	0	0	0	0	0	0	0	0	0	0	0	0	0	0	0	0	0	0	0	0	0	0	0	0	0	0	0	0	0	0	0	0	0
K05581	ndhJ	NAD(P)H:quinone oxidoreductase, chloroplasts and cyanobacteria	Oxidative phosphorylation	0	0	0	0	0	0	0	0	0	0	0	0	0	0	0	0	0	0	0	0	0	0	0	0	0	0	0	0	0	0	0	0	0	0	0	0	0	0	0	0	0	0	0	0	0	0
K05582	ndhK	NAD(P)H:quinone oxidoreductase, chloroplasts and cyanobacteria	Oxidative phosphorylation	0	0	0	0	0	0	0	0	0	0	0	0	0	0	0	0	0	0	0	0	0	0	0	0	0	0	0	0	0	0	0	0	0	0	0	0	0	0	0	0	0	0	0	0	0	0
K05583	ndhL	NAD(P)H:quinone oxidoreductase, chloroplasts and cyanobacteria	Oxidative phosphorylation	0	0	0	0	0	0	0	0	0	0	0	0	0	0	0	0	0	0	0	0	0	0	0	0	0	0	0	0	0	0	0	0	0	0	0	0	0	0	0	0	0	0	0	0	0	0
K05584	ndhM	NAD(P)H:quinone oxidoreductase, chloroplasts and cyanobacteria	Oxidative phosphorylation	0	0	0	0	0	0	0	0	0	0	0	0	0	0	0	0	0	0	0	0	0	0	0	0	0	0	0	0	0	0	0	0	0	0	0	0	0	0	0	0	0	0	0	0	0	0
K05585	ndhN	NAD(P)H:quinone oxidoreductase, chloroplasts and cyanobacteria	Oxidative phosphorylation	0	0	0	0	0	0	0	0	0	0	0	0	0	0	0	0	0	0	0	0	0	0	0	0	0	0	0	0	0	0	0	0	0	0	0	0	0	0	0	0	0	0	0	0	0	0
K03945	NDUFA1	NADH dehydrogenase (ubiquinone) 1 alpha subcomplex	Oxidative phosphorylation	0	0	0	0	0	0	0	0	0	0	0	0	0	0	0	0	0	0	0	0	0	0	0	0	0	0	0	0	0	0	0	0	0	0	0	0	0	0	0	0	0	0	0	0	0	0
K03946	NDUFA2	NADH dehydrogenase (ubiquinone) 1 alpha subcomplex	Oxidative phosphorylation	0	0	0	0	0	0	0	0	0	0	0	0	0	0	0	0	0	0	0	0	0	0	0	0	0	0	0	0	0	0	0	0	0	0	0	0	0	0	0	0	0	0	0	0	0	0
K03947	NDUFA3	NADH dehydrogenase (ubiquinone) 1 alpha subcomplex	Oxidative phosphorylation	0	0	0	0	0	0	0	0	0	0	0	0	0	0	0	0	0	0	0	0	0	0	0	0	0	0	0	0	0	0	0	0	0	0	0	0	0	0	0	0	0	0	0	0	0	0
K03948	NDUFA4	NADH dehydrogenase (ubiquinone) 1 alpha subcomplex	Oxidative phosphorylation	0	0	0	0	0	0	0	0	0	0	0	0	0	0	0	0	0	0	0	0	0	0	0	0	0	0	0	0	0	0	0	0	0	0	0	0	0	0	0	0	0	0	0	0	0	0
K03949	NDUFA5	NADH dehydrogenase (ubiquinone) 1 alpha subcomplex	Oxidative phosphorylation	0	0	0	0	0	0	0	0	0	0	0	0	0	0	0	0	0	0	0	0	0	0	0	0	0	0	0	0	0	0	0	0	0	0	0	0	0	0	0	0	0	0	0	0	0	0
K03950	NDUFA6	NADH dehydrogenase (ubiquinone) 1 alpha subcomplex	Oxidative phosphorylation	0	0	0	0	0	0	0	0	0	0	0	0	0	0	0	0	0	0	0	0	0	0	0	0	0	0	0	0	0	0	0	0	0	0	0	0	0	0	0	0	0	0	0	0	0	0
K03951	NDUFA7	NADH dehydrogenase (ubiquinone) 1 alpha subcomplex	Oxidative phosphorylation	0	0	0	0	0	0	0	0	0	0	0	0	0	0	0	0	0	0	0	0	0	0	0	0	0	0	0	0	0	0	0	0	0	0	0	0	0	0	0	0	0	0	0	0	0	0
K03952	NDUFA8	NADH dehydrogenase (ubiquinone) 1 alpha subcomplex	Oxidative phosphorylation	0	0	0	0	0	0	0	0	0	0	0	0	0	0	0	0	0	0	0	0	0	0	0	0	0	0	0	0	0	0	0	0	0	0	0	0	0	0	0	0	0	0	0	0	0	0
K03953	NDUFA9	NADH dehydrogenase (ubiquinone) 1 alpha subcomplex	Oxidative phosphorylation	0	0	0	0	0	0	0	0	0	0	0	0	0	0	0	0	0	0	0	0	0	0	0	0	0	0	0	0	0	0	0	0	0	0	0	0	0	0	0	0	0	0	0	0	0	0
K03954	NDUFA10	NADH dehydrogenase (ubiquinone) 1 alpha subcomplex	Oxidative phosphorylation	0	0	0	0	0	0	0	0	0	0	0	0	0	0	0	0	0	0	0	0	0	0	0	0	0	0	0	0	0	0	0	0	0	0	0	0	0	0	0	0	0	0	0	0	0	0
K03955	NDUFAB1	NADH dehydrogenase (ubiquinone) 1 alpha subcomplex	Oxidative phosphorylation	0	0	0	0	0	0	0	0	0	0	0	0	1	1	0	0	0	0	0	0	0	0	0	0	0	0	0	0	0	0	0	0	0	0	0	0	0	0	0	0	0	0	0	0	0	0
K03956	NDUFA11	NADH dehydrogenase (ubiquinone) 1 alpha subcomplex	Oxidative phosphorylation	0	0	0	0	0	0	0	0	0	0	0	0	0	0	0	0	0	0	0	0	0	0	0	0	0	0	0	0	0	0	0	0	0	0	0	0	0	0	0	0	0	0	0	0	0	0
K11352	NDUFA12	NADH dehydrogenase (ubiquinone) 1 alpha subcomplex	Oxidative phosphorylation	0	0	0	0	0	0	0	0	0	0	0	0	0	0	0	0	0	0	0	0	0	0	0	0	0	0	0	0	0	0	0	0	0	0	0	0	0	0	0	0	0	0	0	0	0	0
K11353	NDUFA13	NADH dehydrogenase (ubiquinone) 1 alpha subcomplex	Oxidative phosphorylation	0	0	0	0	0	0	0	0	0	0	0	0	0	0	0	0	0	0	0	0	0	0	0	0	0	0	0	0	0	0	0	0	0	0	0	0	0	0	0	0	0	0	0	0	0	0
K00330	nuoA	NADH:quinone oxidoreductase, prokaryotes	Oxidative phosphorylation	1	1	1	1	1	0	1	1	1	1	1	1	1	1	0	0	0	1	1	0	1	2	2	2	1	2	1	2	0	2	1	2	2	0	2	2	1	2	2	0	1	1	2	0	0	2
K00331	nuoB	NADH:quinone oxidoreductase, prokaryotes	Oxidative phosphorylation	1	1	1	1	1	0	1	1	1	1	1	1	1	1	1	1	0	1	1	0	2	2	2	2	1	2	1	2	1	2	2	2	2	1	2	2	1	2	2	2	1	2	2	1	1	2
K00332	nuoC	NADH:quinone oxidoreductase, prokaryotes	Oxidative phosphorylation	1	1	1	1	1	0	1	1	1	1	1	1	1	1	1	1	1	1	1	1	2	2	2	2	1	2	1	2	1	2	2	2	2	1	2	2	1	1	2	2	1	2	2	1	1	2
K00333	nuoD	NADH:quinone oxidoreductase, prokaryotes	Oxidative phosphorylation	1	1	1	1	1	0	1	1	1	1	1	1	1	1	1	0	1	1	1	1	2	2	2	2	1	2	1	2	2	2	2	2	2	2	2	2	2	0	2	2	1	2	2	1	2	2
K00334	nuoE	NADH:quinone oxidoreductase, prokaryotes	Oxidative phosphorylation	1	1	1	1	1	0	1	1	1	1	1	1	1	1	1	0	1	1	1	0	1	1	1	1	1	1	1	1	1	1	1	1	1	0	1	1	0	1	1	0	0	1	1	0	1	1
K00335	nuoF	NADH:quinone oxidoreductase, prokaryotes	Oxidative phosphorylation	1	0	1	1	0	0	1	0	1	1	1	1	1	1	0	1	1	0	0	0	0	0	0	0	0	0	0	0	0	0	0	0	0	0	0	0	0	0	0	0	0	0	0	0	0	0
K00336	nuoG	NADH:quinone oxidoreductase, prokaryotes	Oxidative phosphorylation	1	0	1	1	0	0	0	0	0	0	0	0	0	0	0	0	0	0	0	0	0	0	0	0	0	0	0	0	0	0	0	0	0	0	0	0	0	0	0	0	0	0	0	0	0	0
K00337	nuoH	NADH:quinone oxidoreductase, prokaryotes	Oxidative phosphorylation	1	0	1	1	0	1	1	1	1	1	1	0	1	1	1	1	0	1	1	2	2	2	2	2	2	2	1	2	2	2	1	1	2	2	0	2	1	0	2	2	0	2	2	1	2	2
K00338	nuoI	NADH:quinone oxidoreductase, prokaryotes	Oxidative phosphorylation	1	0	1	1	0	1	1	1	1	1	1	1	1	1	1	1	1	1	1	0	1	0	0	1	1	1	1	1	1	1	1	1	1	1	1	1	1	1	0	1	0	1	1	1	1	1
K00339	nuoJ	NADH:quinone oxidoreductase, prokaryotes	Oxidative phosphorylation	1	1	1	1	1	1	1	1	1	1	1	1	1	1	1	1	0	2	1	2	2	2	2	2	2	2	1	2	2	2	1	2	2	2	0	2	1	1	2	2	0	1	1	1	2	2
K00340	nuoK	NADH:quinone oxidoreductase, prokaryotes	Oxidative phosphorylation	1	1	1	1	1	1	1	1	1	1	1	1	1	0	1	1	0	2	2	2	2	2	2	2	2	2	1	2	2	2	2	2	2	2	1	2	0	1	2	0	2	2	1	1	1	2
K00341	nuoL	NADH:quinone oxidoreductase, prokaryotes	Oxidative phosphorylation	1	1	1	1	1	1	0	1	1	1	1	1	1	0	1	1	0	1	2	1	2	2	2	2	2	2	1	2	2	2	1	2	2	2	2	2	2	1	2	1	2	2	2	2	1	2
K00342	nuoM	NADH:quinone oxidoreductase, prokaryotes	Oxidative phosphorylation	1	1	0	0	1	1	1	1	1	1	1	1	0	0	0	1	0	1	1	1	2	2	2	1	2	1	2	2	2	2	2	2	2	2	2	2	2	1	2	2	2	2	2	2	1	2
K00343	nuoN	NADH:quinone oxidoreductase, prokaryotes	Oxidative phosphorylation	1	1	0	0	1	1	1	1	1	1	1	1	1	0	1	0	0	1	0	1	2	2	2	1	2	1	2	2	2	2	2	2	2	1	2	2	1	0	2	2	1	2	2	2	2	2
K13378	nuoCD	NADH:quinone oxidoreductase, prokaryotes	Oxidative phosphorylation	0	0	0	0	0	0	0	0	0	0	0	0	0	0	0	0	0	0	0	0	0	0	0	0	0	0	0	0	0	0	0	0	0	0	0	0	0	0	0	0	0	0	0	0	0	0
K13380	nuoBCD	NADH:quinone oxidoreductase, prokaryotes	Oxidative phosphorylation	0	0	0	0	0	0	0	0	0	0	0	0	0	0	0	0	0	0	0	0	0	0	0	0	0	0	0	0	0	0	0	0	0	0	0	0	0	0	0	0	0	0	0	0	0	0
K00234	SDHA, SDH1	Succinate dehydrogenase (ubiquinone)	Oxidative phosphorylation	0	0	0	0	0	0	0	0	0	0	0	0	0	0	0	0	0	0	0	0	0	0	0	0	0	0	0	0	0	0	0	0	0	0	0	0	0	0	0	0	0	0	0	0	0	0
K00235	SDHB, SDH2	Succinate dehydrogenase (ubiquinone)	Oxidative phosphorylation	0	0	0	0	0	0	0	0	0	0	0	0	0	0	0	0	0	0	0	0	0	0	0	0	0	0	0	0	0	0	0	0	0	0	0	0	0	0	0	0	0	0	0	0	0	0
K00236	SDHC, SDH3	Succinate dehydrogenase (ubiquinone)	Oxidative phosphorylation	0	0	0	0	0	0	0	0	0	0	0	0	0	0	0	0	0	0	0	0	0	0	0	0	0	0	0	0	0	0	0	0	0	0	0	0	0	0	0	0	0	0	0	0	0	0
K00237	SDHD, SDH4	Succinate dehydrogenase (ubiquinone)	Oxidative phosphorylation	0	0	0	0	0	0	0	0	0	0	0	0	0	0	0	0	0	0	0	0	0	0	0	0	0	0	0	0	0	0	0	0	0	0	0	0	0	0	0	0	0	0	0	0	0	0
K00239	sdhA, frdA	Succinate dehydrogenase, prokaryotes	Oxidative phosphorylation	1	1	0	0	1	1	1	1	1	1	1	1	0	0	1	1	0	0	0	1	1	0	1	1	1	1	1	1	1	1	0	1	1	1	1	1	0	0	1	1	1	1	1	1	0	1
K00240	sdhB, frdB	Succinate dehydrogenase, prokaryotes	Oxidative phosphorylation	1	1	0	0	1	1	1	0	1	1	1	1	1	1	0	1	1	0	1	1	1	0	1	1	1	1	1	1	1	1	1	1	1	1	1	1	1	0	1	1	0	1	1	1	0	1
K00241	sdhC, frdC	Succinate dehydrogenase, prokaryotes	Oxidative phosphorylation	1	1	1	1	1	1	1	1	1	1	1	1	1	0	1	1	1	0	0	0	0	0	0	0	0	0	0	0	0	0	0	0	0	0	0	0	0	0	0	0	0	0	0	0	0	0
K00242	sdhD, frdD	Succinate dehydrogenase, prokaryotes	Oxidative phosphorylation	1	1	1	1	1	1	1	1	0	0	0	0	1	0	1	1	1	0	0	0	0	0	0	0	0	0	0	0	0	0	0	0	0	0	0	0	0	0	0	0	0	0	0	0	0	0
K18859	sdhD, frdD	Succinate dehydrogenase, prokaryotes	Oxidative phosphorylation	0	0	0	0	0	0	0	0	0	0	0	0	0	0	0	0	0	0	0	0	0	0	0	0	0	0	0	0	0	0	0	0	0	0	0	0	0	0	0	0	0	0	0	0	0	0
K18860	sdhD, frdD	Succinate dehydrogenase, prokaryotes	Oxidative phosphorylation	0	0	0	0	0	0	0	0	0	0	0	0	0	0	0	0	0	0	0	0	0	0	0	0	0	0	0	0	0	0	0	0	0	0	0	0	0	0	0	0	0	0	0	0	0	0
K02107	ATPVG, ahaH, atpH	V/A-type ATPase, prokaryotes	Oxidative phosphorylation	0	0	0	0	0	0	0	0	0	0	0	0	0	0	0	0	0	0	0	0	0	0	0	0	0	0	0	0	0	0	0	0	0	0	0	0	0	0	0	0	0	0	0	0	0	0
K02117	ATPVA, ntpA, atpA	V/A-type ATPase, prokaryotes	Oxidative phosphorylation	0	0	0	0	0	0	0	0	0	0	0	0	0	0	0	0	0	0	0	0	0	0	0	0	0	0	0	0	0	0	0	0	0	0	0	0	0	0	0	0	0	0	0	0	0	0
K02118	ATPVB, ntpB, atpB	V/A-type ATPase, prokaryotes	Oxidative phosphorylation	0	0	0	0	0	0	0	0	0	0	0	0	0	0	0	0	0	0	0	0	0	0	0	0	0	0	0	0	0	0	0	0	0	0	0	0	0	0	0	0	0	0	0	0	0	0
K02119	ATPVC, ntpC, atpC	V/A-type ATPase, prokaryotes	Oxidative phosphorylation	0	0	0	0	0	0	0	0	0	0	0	0	0	0	0	0	0	0	0	0	0	0	0	0	0	0	0	0	0	0	0	0	0	0	0	0	0	0	0	0	0	0	0	0	0	0
K02120	ATPVD, ntpD, atpD	V/A-type ATPase, prokaryotes	Oxidative phosphorylation	0	0	0	0	0	0	0	0	0	0	0	0	0	0	0	0	0	0	0	0	0	0	0	0	0	0	0	0	0	0	0	0	0	0	0	0	0	0	0	0	0	0	0	0	0	0
K02121	ATPVE, ntpE, atpE	V/A-type ATPase, prokaryotes	Oxidative phosphorylation	0	0	0	0	0	0	0	0	0	0	0	0	0	0	0	0	0	0	0	0	0	0	0	0	0	0	0	0	0	0	0	0	0	0	0	0	0	0	0	0	0	0	0	0	0	0
K02122	ATPVF, ntpF, atpF	V/A-type ATPase, prokaryotes	Oxidative phosphorylation	0	0	0	0	0	0	0	0	0	0	0	0	0	0	0	0	0	0	0	0	0	0	0	0	0	0	0	0	0	0	0	0	0	0	0	0	0	0	0	0	0	0	0	0	0	0
K02123	ATPVI, ntpI, atpI	V/A-type ATPase, prokaryotes	Oxidative phosphorylation	0	0	0	0	0	0	0	0	0	0	0	0	0	0	0	0	0	0	0	0	0	0	0	0	0	0	0	0	0	0	0	0	0	0	0	0	0	0	0	0	0	0	0	0	0	0
K02124	ATPVK, ntpK, atpK	V/A-type ATPase, prokaryotes	Oxidative phosphorylation	0	0	0	0	0	0	0	0	0	0	0	0	0	0	0	0	0	0	0	0	0	0	0	0	0	0	0	0	0	0	0	0	0	0	0	0	0	0	0	0	0	0	0	0	0	0
K16199	dppE	Alt dipeptide transporter	Peptide and nickel transporters	0	0	0	0	0	0	0	0	0	0	0	0	0	0	0	0	0	0	0	0	0	0	0	0	0	0	0	0	0	0	0	0	0	0	0	0	0	0	0	0	0	0	0	0	0	0
K16200	dppB1	Alt dipeptide transporter	Peptide and nickel transporters	0	0	0	0	0	0	0	0	0	0	0	0	0	0	0	0	0	0	0	0	0	0	0	0	0	0	0	0	0	0	0	0	0	0	0	0	0	0	0	0	0	0	0	0	0	0
K16201	dppC	Alt dipeptide transporter	Peptide and nickel transporters	0	0	0	0	0	0	0	0	0	0	0	0	0	0	0	0	0	0	0	0	0	0	0	0	0	0	0	0	0	0	0	0	0	0	0	0	0	0	0	0	0	0	0	0	0	0
K16202	dppD	Alt dipeptide transporter	Peptide and nickel transporters	0	0	0	0	0	0	0	0	0	0	0	0	0	0	0	0	0	0	0	0	0	0	0	0	0	0	0	0	0	0	0	0	0	0	0	0	0	0	0	0	0	0	0	0	0	0
K19226	sapA	Cationic peptide transporter	Peptide and nickel transporters	0	0	0	0	0	0	0	0	0	0	0	0	0	0	0	0	0	0	0	0	0	0	0	0	0	0	0	0	0	0	0	0	0	0	0	0	0	0	0	0	0	0	0	0	0	0
K19227	sapB	Cationic peptide transporter	Peptide and nickel transporters	0	0	0	0	0	0	0	0	0	0	0	0	0	0	0	0	0	0	0	0	0	0	0	0	0	0	0	0	0	0	0	0	0	0	0	0	0	0	0	0	0	0	0	0	0	0
K19228	sapC	Cationic peptide transporter	Peptide and nickel transporters	0	0	0	0	0	0	0	0	0	0	0	0	0	0	0	0	0	0	0	0	0	0	0	0	0	0	0	0	0	0	0	0	0	0	0	0	0	0	0	0	0	0	0	0	0	0
K19229	sapD	Cationic peptide transporter	Peptide and nickel transporters	0	0	0	0	0	0	0	0	0	0	0	0	0	0	0	0	0	0	0	0	0	0	0	0	0	0	0	0	0	0	0	0	0	0	0	0	0	0	0	0	0	0	0	0	0	0
K19230	sapF	Cationic peptide transporter	Peptide and nickel transporters	0	0	0	0	0	0	0	0	0	0	0	0	0	0	0	0	0	0	0	0	0	0	0	0	0	0	0	0	0	0	0	0	0	0	0	0	0	0	0	0	0	0	0	0	0	0
K12368	dppA	Dipeptide transporter	Peptide and nickel transporters	0	0	0	0	0	0	0	0	0	0	0	0	0	0	0	0	0	0	0	0	0	0	0	0	0	0	0	0	0	0	0	0	0	0	0	0	0	0	0	0	0	0	0	0	0	0
K12369	dppB	Dipeptide transporter	Peptide and nickel transporters	0	0	0	0	0	0	0	0	0	0	0	0	0	0	0	0	0	0	0	0	0	0	0	0	0	0	0	0	0	0	0	0	0	0	0	0	0	0	0	0	0	0	0	0	0	0
K12370	dppC	Dipeptide transporter	Peptide and nickel transporters	0	0	0	0	0	0	0	0	0	0	0	0	0	0	0	0	0	0	0	0	0	0	0	0	0	0	0	0	0	0	0	0	0	0	0	0	0	0	0	0	0	0	0	0	0	0
K12371	dppD	Dipeptide transporter	Peptide and nickel transporters	0	0	0	0	0	0	0	0	0	0	0	0	0	0	0	0	0	0	0	0	0	0	0	0	0	0	0	0	0	0	0	0	0	0	0	0	0	0	0	0	0	0	0	0	0	0
K12372	dppF	Dipeptide transporter	Peptide and nickel transporters	0	0	0	0	0	0	0	0	0	0	0	0	0	0	0	0	0	0	0	0	0	0	0	0	0	0	0	0	0	0	0	0	0	0	0	0	0	0	0	0	0	0	0	0	0	0
K13889	gsiB	Glutathione transporter	Peptide and nickel transporters	0	0	0	0	0	0	0	0	0	0	0	0	0	0	0	0	0	0	0	0	0	0	0	0	0	0	0	0	0	0	0	0	0	0	0	0	0	0	0	0	0	0	0	0	0	0
K13890	gsiC	Glutathione transporter	Peptide and nickel transporters	0	0	0	0	0	0	0	0	0	0	0	0	0	0	0	0	0	0	0	0	0	0	0	0	0	0	0	0	0	0	0	0	0	0	0	0	0	0	0	0	0	0	0	0	0	0
K13891	gsiD	Glutathione transporter	Peptide and nickel transporters	0	0	0	0	0	0	0	0	0	0	0	0	0	0	0	0	0	0	0	0	0	0	0	0	0	0	0	0	0	0	0	0	0	0	0	0	0	0	0	0	0	0	0	0	0	0
K13892	gsiA	Glutathione transporter	Peptide and nickel transporters	0	0	0	0	0	0	0	0	0	0	0	0	0	0	0	0	0	0	0	0	0	0	0	0	0	0	0	0	0	0	0	0	0	0	0	0	0	0	0	0	0	0	0	0	0	0
K13893	yejA	Microcin C transporter	Peptide and nickel transporters	0	0	0	0	0	0	0	0	0	0	0	0	0	0	0	0	0	0	0	0	0	0	0	0	0	0	0	0	0	0	0	0	0	0	0	0	0	0	0	0	0	0	0	0	0	0
K13894	yejB	Microcin C transporter	Peptide and nickel transporters	0	0	0	0	0	0	0	0	0	0	0	0	0	0	0	0	0	0	0	0	0	0	0	0	0	0	0	0	0	0	0	0	0	0	0	0	0	0	0	0	0	0	0	0	0	0
K13895	yejE	Microcin C transporter	Peptide and nickel transporters	0	0	0	0	0	0	0	0	0	0	0	0	0	0	0	0	0	0	0	0	0	0	0	0	0	0	0	0	0	0	0	0	0	0	0	0	0	0	0	0	0	0	0	0	0	0
K13896	yejF	Microcin C transporter	Peptide and nickel transporters	0	0	0	0	0	0	0	0	0	0	0	0	0	0	0	0	0	0	0	0	0	0	0	0	0	0	0	0	0	0	0	0	0	0	0	0	0	0	0	0	0	0	0	0	0	0
K10824	nikE, cntF	Nickel transporter	Peptide and nickel transporters	0	0	0	0	0	0	0	0	0	0	0	0	0	0	0	0	0	0	0	0	0	0	0	0	0	0	0	0	0	0	0	0	0	0	0	0	0	0	0	0	0	0	0	0	0	0
K15584	nikA, cntA	Nickel transporter	Peptide and nickel transporters	0	0	0	0	0	0	0	0	0	0	0	0	0	0	0	0	0	0	0	0	0	0	0	0	0	0	0	0	0	0	0	0	0	0	0	0	0	0	0	0	0	0	0	0	0	0
K15585	nikB, cntB	Nickel transporter	Peptide and nickel transporters	0	0	0	0	0	0	0	0	0	0	0	0	0	0	0	0	0	0	0	0	0	0	0	0	0	0	0	0	0	0	0	0	0	0	0	0	0	0	0	0	0	0	0	0	0	0
K15586	nikC, cntC	Nickel transporter	Peptide and nickel transporters	0	0	0	0	0	0	0	0	0	0	0	0	0	0	0	0	0	0	0	0	0	0	0	0	0	0	0	0	0	0	0	0	0	0	0	0	0	0	0	0	0	0	0	0	0	0
K15587	nikD, cntD	Nickel transporter	Peptide and nickel transporters	0	0	0	0	0	0	0	0	0	0	0	0	0	0	0	0	0	0	0	0	0	0	0	0	0	0	0	0	0	0	0	0	0	0	0	0	0	0	0	0	0	0	0	0	0	0
K10823	oppF	Oligopeptide transporter	Peptide and nickel transporters	0	0	0	0	0	0	0	0	0	0	0	0	0	0	0	0	0	0	0	0	0	0	1	1	1	0	1	1	1	1	0	1	1	1	0	1	1	1	1	1	1	1	1	1	0	1
K15580	oppA, mppA	Oligopeptide transporter	Peptide and nickel transporters	0	0	0	0	0	0	0	0	0	0	0	1	0	0	0	0	0	0	0	0	0	0	0	0	0	0	0	0	0	0	0	0	0	0	0	0	0	0	0	0	0	0	0	0	0	0
K15581	oppB	Oligopeptide transporter	Peptide and nickel transporters	0	0	0	0	0	0	0	0	0	0	0	0	0	0	0	0	0	0	0	0	0	0	0	0	0	0	0	0	0	0	0	0	0	0	0	0	0	0	0	0	0	0	0	0	0	0
K15582	oppC	Oligopeptide transporter	Peptide and nickel transporters	0	0	0	0	0	0	0	0	0	0	0	0	0	0	0	0	0	0	0	0	0	0	0	0	0	0	0	0	0	0	0	0	0	0	0	0	0	0	0	0	0	0	0	0	0	0
K15583	oppD	Oligopeptide transporter	Peptide and nickel transporters	0	0	0	0	0	0	0	0	0	0	0	0	0	0	0	0	0	0	0	0	0	0	0	0	0	0	0	0	0	0	0	0	0	0	0	0	0	0	0	0	0	0	0	0	0	0
K02031	ddpD	Peptides/nickel transporter	Peptide and nickel transporters	3	1	3	3	1	1	6	7	0	0	1	1	3	1	2	1	2	1	1	1	2	0	2	2	1	2	2	1	2	2	2	1	2	2	2	2	2	1	2	2	1	2	2	2	0	2
K02032	ddpF	Peptides/nickel transporter	Peptide and nickel transporters	3	1	2	2	1	1	5	6	0	0	1	1	2	1	1	1	3	1	1	1	1	0	2	2	1	2	2	1	2	2	2	1	2	2	1	2	2	1	2	2	1	2	2	2	0	2
K02033	ABC.PE.P	Peptides/nickel transporter	Peptide and nickel transporters	1	1	2	2	1	2	7	5	0	0	1	1	3	1	4	3	1	2	1	1	3	1	3	2	1	3	2	2	3	3	2	1	3	2	2	3	2	1	3	1	1	3	3	3	1	3
K02034	ABC.PE.P1	Peptides/nickel transporter	Peptide and nickel transporters	3	2	2	2	2	2	6	5	0	0	1	1	4	1	3	2	2	1	1	2	3	1	3	2	1	2	3	1	3	3	0	1	3	3	3	3	2	4	3	3	1	3	3	3	1	3
K02035	ABC.PE.S	Peptides/nickel transporter	Peptide and nickel transporters	1	1	2	2	1	1	4	7	0	0	1	1	4	0	3	5	4	0	0	0	3	2	2	2	0	2	2	2	2	2	0	1	2	1	2	2	1	2	2	1	0	2	2	2	1	2
K01077	phoA	Phosphate metabolism	Phosphate metabolism	0	0	0	0	0	0	0	0	0	0	0	0	0	0	0	0	0	1	1	1	0	0	0	2	0	0	0	0	0	1	1	0	1	0	0	0	0	0	1	0	0	0	0	0	0	0
K01113	phoD	Phosphate metabolism	Phosphate metabolism	0	0	0	0	0	0	0	1	0	0	0	0	0	0	0	0	0	0	0	0	0	1	0	0	0	0	0	0	0	0	0	0	0	0	0	0	0	0	0	0	0	0	0	0	0	0
K02039	phoU	Phosphate metabolism	Phosphate metabolism	0	1	0	0	1	0	0	1	1	1	1	1	1	0	0	0	1	1	1	1	1	1	1	1	1	1	1	1	1	1	1	1	1	1	1	1	1	1	1	1	1	1	1	1	1	1
K07093	phoX	Phosphate metabolism	Phosphate metabolism	0	0	0	0	0	0	0	0	0	0	0	0	0	0	0	0	0	0	2	1	0	1	1	1	0	1	1	1	1	1	1	1	1	1	1	0	1	1	1	1	0	1	1	1	0	1
K07636	phoR	Phosphate metabolism	Phosphate metabolism	0	0	0	0	0	0	0	0	0	0	0	0	0	0	0	0	0	0	2	0	1	1	1	1	1	0	1	1	1	1	1	1	1	1	1	1	1	0	1	1	0	1	1	1	0	1
K07657	phoB	Phosphate metabolism	Phosphate metabolism	0	0	0	0	0	0	0	0	0	0	0	0	0	0	0	0	0	0	0	0	0	0	0	0	0	0	0	0	0	0	0	0	0	0	0	0	0	0	0	0	0	0	0	0	0	0
K07658	phoP	Phosphate metabolism	Phosphate metabolism	0	0	0	0	0	0	0	0	0	0	0	0	0	0	0	0	0	0	0	0	0	0	0	0	0	0	0	0	0	0	0	0	0	0	0	0	0	0	0	0	0	0	0	0	0	0
K02036	pstB	Phosphate transporter	Phosphate metabolism	0	0	0	0	0	1	0	1	1	1	1	1	1	0	1	1	0	3	0	2	3	3	3	3	3	2	3	3	3	3	2	3	3	3	3	3	0	3	3	2	2	3	3	3	3	3
K02037	pstC	Phosphate transporter	Phosphate metabolism	0	1	1	1	1	1	1	1	1	1	1	0	0	1	1	1	1	1	1	1	1	1	1	1	1	1	1	1	1	1	1	1	1	1	1	1	0	0	1	0	0	1	1	0	1	1
K02038	pstA	Phosphate transporter	Phosphate metabolism	0	0	1	1	0	1	1	1	1	1	1	1	1	1	1	1	1	1	0	1	1	1	1	1	1	1	1	1	1	1	1	1	1	1	1	1	1	0	1	1	1	1	1	0	1	1
K02040	pstS	Phosphate transporter	Phosphate metabolism	0	1	1	1	1	1	1	2	1	1	1	0	0	1	0	1	1	1	1	0	1	1	1	1	1	1	1	1	1	1	1	1	1	1	1	1	0	1	1	0	0	0	1	0	1	1
K02041	phnC	Phosphonate metabolism	Phosphate metabolism	0	0	0	0	0	0	0	0	0	0	0	0	0	0	0	0	0	0	0	0	0	0	0	0	0	0	0	0	0	0	0	0	0	0	0	0	0	0	0	0	0	0	0	0	0	0
K02042	phnE	Phosphonate metabolism	Phosphate metabolism	0	0	0	0	0	0	0	0	0	0	0	0	0	0	0	0	0	0	0	0	0	0	0	0	0	1	0	0	0	0	1	0	0	0	0	0	0	0	0	0	0	0	0	0	0	0
K02043	phnF	Phosphonate metabolism	Phosphate metabolism	0	0	0	0	0	0	0	0	0	0	0	0	0	0	0	0	0	0	0	0	0	0	0	0	0	0	0	0	0	0	0	0	0	0	0	0	0	0	0	0	0	0	0	0	0	0
K02044	phnD	Phosphonate metabolism	Phosphate metabolism	0	0	0	0	0	0	0	0	0	0	0	0	0	0	0	0	0	0	0	0	0	0	0	0	0	1	0	0	0	0	0	0	0	0	0	0	0	0	0	0	0	0	0	0	0	0
K05780	phnL	Phosphonate metabolism	Phosphate metabolism	0	0	0	0	0	0	0	0	0	0	0	0	0	0	0	0	0	0	0	0	0	0	0	0	0	0	0	0	0	0	0	0	0	0	0	0	0	0	0	0	0	0	0	0	0	0
K05781	phnK	Phosphonate metabolism	Phosphate metabolism	0	0	0	0	0	0	0	0	0	0	0	0	0	0	0	0	0	0	0	0	0	0	0	0	0	0	0	0	0	0	0	0	0	0	0	0	0	0	0	0	0	0	0	0	0	0
K06162	phnM	Phosphonate metabolism	Phosphate metabolism	0	0	0	0	0	0	0	0	0	0	0	0	0	0	0	0	0	0	0	0	0	0	0	0	0	0	0	0	0	0	0	0	0	0	0	0	0	0	0	0	0	0	0	0	0	0
K06163	phnJ	Phosphonate metabolism	Phosphate metabolism	0	0	0	0	0	0	0	0	0	0	0	0	0	0	0	0	0	0	0	0	0	0	0	0	0	0	0	0	0	0	0	0	0	0	0	0	0	0	0	0	0	0	0	0	0	0
K06164	phnI	Phosphonate metabolism	Phosphate metabolism	0	0	0	0	0	0	0	0	0	0	0	0	0	0	0	0	0	0	0	0	0	0	0	0	0	0	0	0	0	0	0	0	0	0	0	0	0	0	0	0	0	0	0	0	0	0
K06165	phnH	Phosphonate metabolism	Phosphate metabolism	0	0	0	0	0	0	0	0	0	0	0	0	0	0	0	0	0	0	0	0	0	0	0	0	0	0	0	0	0	0	0	0	0	0	0	0	0	0	0	0	0	0	0	0	0	0
K06166	phnG	Phosphonate metabolism	Phosphate metabolism	0	0	0	0	0	0	0	0	0	0	0	0	0	0	0	0	0	0	0	0	0	0	0	0	0	0	0	0	0	0	0	0	0	0	0	0	0	0	0	0	0	0	0	0	0	0
K02041	phnC	Phosphonate transporter	Phosphate metabolism	0	0	0	0	0	0	0	0	0	0	0	0	0	0	0	0	0	0	0	0	0	0	0	0	0	0	0	0	0	0	0	0	0	0	0	0	0	0	0	0	0	0	0	0	0	0
K02042	phnE	Phosphonate transporter	Phosphate metabolism	0	0	0	0	0	0	0	0	0	0	0	0	0	0	0	0	0	0	0	0	0	0	0	0	0	1	0	0	0	0	1	0	0	0	0	0	0	0	0	0	0	0	0	0	0	0
K02044	phnD	Phosphonate transporter	Phosphate metabolism	0	0	0	0	0	0	0	0	0	0	0	0	0	0	0	0	0	0	0	0	0	0	0	0	0	1	0	0	0	0	0	0	0	0	0	0	0	0	0	0	0	0	0	0	0	0
K08940	pscA	Anoxygenic photosystem I	Photosynthesis	0	0	0	0	0	0	0	0	0	0	0	0	0	0	0	0	0	0	0	0	0	0	0	0	0	0	0	0	0	0	0	0	0	0	0	0	0	0	0	0	0	0	0	0	0	0
K08941	pscB	Anoxygenic photosystem I	Photosynthesis	0	0	0	0	0	0	0	0	0	0	0	0	0	0	0	0	0	0	0	0	0	0	0	0	0	0	0	0	0	0	0	0	0	0	0	0	0	0	0	0	0	0	0	0	0	0
K08942	pscC	Anoxygenic photosystem I	Photosynthesis	0	0	0	0	0	0	0	0	0	0	0	0	0	0	0	0	0	0	0	0	0	0	0	0	0	0	0	0	0	0	0	0	0	0	0	0	0	0	0	0	0	0	0	0	0	0
K08943	pscD	Anoxygenic photosystem I	Photosynthesis	0	0	0	0	0	0	0	0	0	0	0	0	0	0	0	0	0	0	0	0	0	0	0	0	0	0	0	0	0	0	0	0	0	0	0	0	0	0	0	0	0	0	0	0	0	0
K08928	pufL	Anoxygenic photosystem II	Photosynthesis	0	0	0	0	0	0	0	0	0	0	0	0	0	0	0	0	0	0	0	0	0	0	0	0	0	0	0	0	0	0	0	0	0	0	0	0	0	0	0	0	0	0	0	0	0	0
K08929	pufM	Anoxygenic photosystem II	Photosynthesis	0	0	0	0	0	0	0	0	0	0	0	0	0	0	0	0	0	0	0	0	0	0	0	0	0	0	0	0	0	0	0	0	0	0	0	0	0	0	0	0	0	0	0	0	0	0
K02689	psaA	Photosystem I	Photosynthesis	0	0	0	0	0	0	0	0	0	0	0	0	0	0	0	0	0	0	0	0	0	0	0	0	0	0	0	0	0	0	0	0	0	0	0	0	0	0	0	0	0	0	0	0	0	0
K02690	psaB	Photosystem I	Photosynthesis	0	0	0	0	0	0	0	0	0	0	0	0	0	0	0	0	0	0	0	0	0	0	0	0	0	0	0	0	0	0	0	0	0	0	0	0	0	0	0	0	0	0	0	0	0	0
K02691	psaC	Photosystem I	Photosynthesis	0	0	0	0	0	0	0	0	0	0	0	0	0	0	0	0	0	0	0	0	0	0	0	0	0	0	0	0	0	0	0	0	0	0	0	0	0	0	0	0	0	0	0	0	0	0
K02692	psaD	Photosystem I	Photosynthesis	0	0	0	0	0	0	0	0	0	0	0	0	0	0	0	0	0	0	0	0	0	0	0	0	0	0	0	0	0	0	0	0	0	0	0	0	0	0	0	0	0	0	0	0	0	0
K02693	psaE	Photosystem I	Photosynthesis	0	0	0	0	0	0	0	0	0	0	0	0	0	0	0	0	0	0	0	0	0	0	0	0	0	0	0	0	0	0	0	0	0	0	0	0	0	0	0	0	0	0	0	0	0	0
K02694	psaF	Photosystem I	Photosynthesis	0	0	0	0	0	0	0	0	0	0	0	0	0	0	0	0	0	0	0	0	0	0	0	0	0	0	0	0	0	0	0	0	0	0	0	0	0	0	0	0	0	0	0	0	0	0
K02703	psbA	Photosystem II	Photosynthesis	0	0	0	0	0	0	0	0	0	0	0	0	0	0	0	0	0	0	0	0	0	0	0	0	0	0	0	0	0	0	0	0	0	0	0	0	0	0	0	0	0	0	0	0	0	0
K02704	psbB	Photosystem II	Photosynthesis	0	0	0	0	0	0	0	0	0	0	0	0	0	0	0	0	0	0	0	0	0	0	0	0	0	0	0	0	0	0	0	0	0	0	0	0	0	0	0	0	0	0	0	0	0	0
K02705	psbC	Photosystem II	Photosynthesis	0	0	0	0	0	0	0	0	0	0	0	0	0	0	0	0	0	0	0	0	0	0	0	0	0	0	0	0	0	0	0	0	0	0	0	0	0	0	0	0	0	0	0	0	0	0
K02706	psbD	Photosystem II	Photosynthesis	0	0	0	0	0	0	0	0	0	0	0	0	0	0	0	0	0	0	0	0	0	0	0	0	0	0	0	0	0	0	0	0	0	0	0	0	0	0	0	0	0	0	0	0	0	0
K02707	psbE	Photosystem II	Photosynthesis	0	0	0	0	0	0	0	0	0	0	0	0	0	0	0	0	0	0	0	0	0	0	0	0	0	0	0	0	0	0	0	0	0	0	0	0	0	0	0	0	0	0	0	0	0	0
K02708	psbF	Photosystem II	Photosynthesis	0	0	0	0	0	0	0	0	0	0	0	0	0	0	0	0	0	0	0	0	0	0	0	0	0	0	0	0	0	0	0	0	0	0	0	0	0	0	0	0	0	0	0	0	0	0
K09688	kpsM	Capsular polysaccharide transporter	Polysaccharide transporters	0	0	0	0	0	0	0	0	0	0	0	0	0	0	0	0	0	0	0	0	0	0	0	0	0	0	0	0	0	0	0	0	0	0	0	0	0	0	0	0	0	0	0	0	0	0
K09689	kpsT	Capsular polysaccharide transporter	Polysaccharide transporters	0	0	0	0	0	0	0	0	0	0	0	0	0	0	0	0	0	0	0	0	0	0	0	0	0	0	0	0	0	0	0	0	0	0	0	0	0	0	0	0	0	0	0	0	0	0
K10107	kpsE	Capsular polysaccharide transporter	Polysaccharide transporters	0	0	0	0	0	0	0	0	0	0	0	0	0	0	0	0	0	0	0	0	0	0	0	0	0	0	0	0	0	0	0	0	0	0	0	0	0	0	0	0	0	0	0	0	0	0
K09694	nodJ	Lipooligosaccharide transporter	Polysaccharide transporters	1	1	2	2	1	0	0	1	0	0	0	0	1	1	1	1	0	0	0	0	0	0	0	0	0	0	0	0	0	0	0	0	0	0	0	0	0	0	0	0	0	0	0	0	0	0
K09695	nodI	Lipooligosaccharide transporter	Polysaccharide transporters	0	1	1	1	1	0	1	1	0	0	0	0	1	0	1	0	0	0	0	0	0	0	0	0	0	0	0	0	0	0	0	0	0	0	0	0	0	0	0	0	0	0	0	0	0	0
K06861	lptB	Lipopolysaccharide transporter	Polysaccharide transporters	1	1	1	1	1	1	1	1	1	1	1	1	1	1	1	1	0	1	1	1	1	1	0	1	0	1	1	1	1	1	0	1	1	0	1	1	1	0	1	1	1	1	1	1	1	1
K07091	lptF	Lipopolysaccharide transporter	Polysaccharide transporters	0	0	0	0	0	0	0	0	0	0	0	0	0	0	0	0	0	1	0	0	1	1	2	1	1	1	2	1	1	1	0	1	1	0	2	2	0	1	1	0	1	2	2	1	0	2
K11720	lptG	Lipopolysaccharide transporter	Polysaccharide transporters	0	0	0	0	0	0	0	0	0	0	0	0	0	0	0	0	0	1	0	0	2	2	2	2	2	2	2	2	2	2	0	2	2	0	2	2	0	1	2	0	1	2	2	1	0	2
K09692	tagG	Teichoic acid transporter	Polysaccharide transporters	0	0	0	0	0	0	0	0	0	0	0	0	0	0	0	0	0	0	0	0	0	0	0	0	0	0	0	0	0	0	0	0	0	0	0	0	0	0	0	0	0	0	0	0	0	0
K09693	tagH	Teichoic acid transporter	Polysaccharide transporters	0	0	0	0	0	0	0	0	0	0	0	0	0	0	0	0	0	0	0	0	0	0	0	0	0	0	0	0	0	0	0	0	0	0	0	0	0	0	0	0	0	0	0	0	0	0
K22921	vexB	Vi polysaccharide transporter	Polysaccharide transporters	0	0	0	0	0	0	0	0	0	0	0	0	0	0	0	0	0	0	0	0	0	0	0	0	0	0	0	0	0	0	0	0	0	0	0	0	0	0	0	0	0	0	0	0	0	0
K22922	vexD	Vi polysaccharide transporter	Polysaccharide transporters	0	0	0	0	0	0	0	0	0	0	0	0	0	0	0	0	0	0	0	0	0	0	0	0	0	0	0	0	0	0	0	0	0	0	0	0	0	0	0	0	0	0	0	0	0	0
K22923	vexC	Vi polysaccharide transporter	Polysaccharide transporters	0	0	0	0	0	0	0	0	0	0	0	0	0	0	0	0	0	0	0	0	0	0	0	0	0	0	0	0	0	0	0	0	0	0	0	0	0	0	0	0	0	0	0	0	0	0
K10555	lsrB	AI-2 transporter	Saccharide, polyol, and lipid transporters	0	0	0	0	0	0	0	0	0	0	0	0	0	0	0	0	0	0	0	0	0	0	0	0	0	0	0	0	0	0	0	0	0	0	0	0	0	0	0	0	0	0	0	0	0	0
K10556	lsrC	AI-2 transporter	Saccharide, polyol, and lipid transporters	0	0	0	0	0	0	0	0	0	0	0	1	0	0	0	0	0	0	0	0	0	0	0	0	0	0	0	0	0	0	0	0	0	0	0	0	0	0	0	0	0	0	0	0	0	0
K10557	lsrD	AI-2 transporter	Saccharide, polyol, and lipid transporters	0	0	0	0	0	0	0	0	0	0	0	0	0	0	0	0	0	0	0	0	0	0	0	0	0	0	0	0	0	0	0	0	0	0	0	0	0	0	0	0	0	0	0	0	0	0
K10558	lsrA, ego	AI-2 transporter	Saccharide, polyol, and lipid transporters	0	0	0	0	0	0	0	0	0	0	0	0	0	0	0	0	0	0	0	0	0	0	0	0	0	0	0	0	0	0	0	0	0	0	0	0	0	0	0	0	0	0	0	0	0	0
K17241	aguE	alpha-1,4-Digalacturonate transporter	Saccharide, polyol, and lipid transporters	0	0	0	0	0	0	0	0	0	0	1	1	0	0	0	0	0	0	0	0	0	0	0	0	0	0	0	0	0	0	0	0	0	0	0	0	0	0	0	0	0	0	0	0	0	0
K17242	aguF	alpha-1,4-Digalacturonate transporter	Saccharide, polyol, and lipid transporters	0	0	0	0	0	0	0	0	0	0	1	1	0	0	0	0	0	0	0	0	0	0	0	0	0	0	0	0	0	0	0	0	0	0	0	0	0	0	0	0	0	0	0	0	0	0
K17243	aguG	alpha-1,4-Digalacturonate transporter	Saccharide, polyol, and lipid transporters	0	0	0	0	0	0	0	0	0	0	1	1	0	0	0	0	0	0	0	0	0	0	0	0	0	0	0	0	0	0	0	0	0	0	0	0	0	0	0	0	0	0	0	0	0	0
K10112	msmX, msmK, malK, sugC, ggtA, msiK	alpha-Glucoside transporter	Saccharide, polyol, and lipid transporters	0	0	0	0	0	0	0	0	0	0	2	1	0	0	0	0	1	0	0	1	1	1	1	1	2	2	1	1	1	1	2	1	1	0	1	1	1	0	1	1	1	1	1	1	1	1
K10232	aglE, ggtB	alpha-Glucoside transporter	Saccharide, polyol, and lipid transporters	0	0	0	0	0	0	0	0	0	0	1	0	0	0	0	0	0	0	0	0	0	0	0	0	0	0	0	0	0	0	0	0	0	0	0	0	0	0	0	0	0	0	0	0	0	0
K10233	aglF, ggtC	alpha-Glucoside transporter	Saccharide, polyol, and lipid transporters	0	0	0	0	0	0	0	0	0	0	1	0	0	0	0	0	0	0	0	0	0	0	0	0	0	0	0	0	0	0	0	0	0	0	0	0	0	0	0	0	0	0	0	0	0	0
K10234	aglG, ggtD	alpha-Glucoside transporter	Saccharide, polyol, and lipid transporters	0	0	0	0	0	0	0	0	0	0	1	0	0	0	0	0	0	0	0	0	0	0	0	0	0	0	0	0	0	0	0	0	0	0	0	0	0	0	0	0	0	0	0	0	0	0
K10235	aglK	alpha-Glucoside transporter	Saccharide, polyol, and lipid transporters	0	0	0	0	0	0	0	0	0	0	1	0	0	0	0	0	0	0	0	0	0	0	0	0	0	0	0	0	0	0	0	0	0	0	0	0	0	0	0	0	0	0	0	0	0	0
K10111	malK, mtlK, thuK	Arabinogalactan oligomer/maltooligosaccharide transport system	Saccharide, polyol, and lipid transporters	0	0	0	0	0	0	0	0	0	0	3	2	0	0	0	0	0	0	0	0	0	0	0	0	0	0	0	0	0	0	0	0	0	0	0	0	0	0	0	0	0	0	0	0	0	0
K10112	msmX, msmK, malK, sugC, ggtA, msiK	Arabinogalactan oligomer/maltooligosaccharide transport system	Saccharide, polyol, and lipid transporters	0	0	0	0	0	0	0	0	0	0	2	1	0	0	0	0	1	0	0	1	1	1	1	1	2	2	1	1	1	1	2	1	1	0	1	1	1	0	1	1	1	1	1	1	1	1
K15770	cycB, ganO	Arabinogalactan oligomer/maltooligosaccharide transport system	Saccharide, polyol, and lipid transporters	0	0	0	0	0	0	0	0	0	0	0	0	0	0	0	0	0	0	0	0	0	0	0	0	0	0	0	0	0	0	0	0	0	0	0	0	0	0	0	0	0	0	0	0	0	0
K15771	ganP	Arabinogalactan oligomer/maltooligosaccharide transport system	Saccharide, polyol, and lipid transporters	0	0	0	0	0	0	0	0	0	0	0	0	0	0	0	0	0	0	0	0	0	0	0	0	0	0	0	0	0	0	0	0	0	0	0	0	0	0	0	0	0	0	0	0	0	0
K15772	ganQ	Arabinogalactan oligomer/maltooligosaccharide transport system	Saccharide, polyol, and lipid transporters	0	0	0	0	0	0	0	0	0	0	0	0	0	0	0	0	0	0	0	0	0	0	0	0	0	0	0	0	0	0	0	0	0	0	0	0	0	0	0	0	0	0	0	0	0	0
K10112	msmX, msmK, malK, sugC, ggtA, msiK	Arabinosaccharide transporter	Saccharide, polyol, and lipid transporters	0	0	0	0	0	0	0	0	0	0	2	1	0	0	0	0	1	0	0	1	1	1	1	1	2	2	1	1	1	1	2	1	1	0	1	1	1	0	1	1	1	1	1	1	1	1
K17234	araN	Arabinosaccharide transporter	Saccharide, polyol, and lipid transporters	0	0	0	0	0	0	0	0	0	0	0	0	0	0	0	0	0	0	0	0	1	1	1	1	1	0	1	1	1	1	0	1	1	1	0	0	1	0	1	0	1	1	0	1	0	1
K17235	araP	Arabinosaccharide transporter	Saccharide, polyol, and lipid transporters	0	0	0	0	0	0	0	0	0	0	0	0	0	0	0	0	0	0	0	0	0	0	0	0	0	0	0	0	0	0	0	0	0	0	0	0	0	0	0	0	0	0	0	0	0	0
K17236	araQ	Arabinosaccharide transporter	Saccharide, polyol, and lipid transporters	0	0	0	0	0	0	0	0	0	0	0	0	0	0	0	0	0	0	0	0	0	0	0	0	0	0	0	0	0	0	0	0	0	0	0	0	0	0	0	0	0	0	0	0	0	0
K10112	msmX, msmK, malK, sugC, ggtA, msiK	Cellobiose transporter	Saccharide, polyol, and lipid transporters	0	0	0	0	0	0	0	0	0	0	2	1	0	0	0	0	1	0	0	1	1	1	1	1	2	2	1	1	1	1	2	1	1	0	1	1	1	0	1	1	1	1	1	1	1	1
K10240	cebE	Cellobiose transporter	Saccharide, polyol, and lipid transporters	0	0	0	0	0	0	0	0	0	0	0	0	0	0	0	0	0	0	0	0	0	0	0	0	0	0	0	0	0	0	0	0	0	0	0	0	0	0	0	0	0	0	0	0	0	0
K10241	cebF	Cellobiose transporter	Saccharide, polyol, and lipid transporters	0	0	0	0	0	0	0	0	0	0	0	0	0	0	0	0	0	0	0	0	0	0	0	0	0	0	0	0	0	0	0	0	0	0	0	0	0	0	0	0	0	0	0	0	0	0
K10242	cebG	Cellobiose transporter	Saccharide, polyol, and lipid transporters	0	0	0	0	0	0	0	0	0	0	0	0	0	0	0	0	0	0	0	0	0	0	0	0	0	0	0	0	0	0	0	0	0	0	0	0	0	0	0	0	0	0	0	0	0	0
K10549	alsB	D-Allose transporter	Saccharide, polyol, and lipid transporters	0	0	0	0	0	0	0	0	0	0	0	0	0	0	0	0	0	0	0	0	0	0	0	0	0	0	0	0	0	0	0	0	0	0	0	0	0	0	0	0	0	0	0	0	0	0
K10550	alsC	D-Allose transporter	Saccharide, polyol, and lipid transporters	0	0	0	0	0	0	0	0	0	0	0	0	0	0	0	0	0	0	0	0	0	0	0	0	0	0	0	0	0	0	0	0	0	0	0	0	0	0	0	0	0	0	0	0	0	0
K10551	alsA	D-Allose transporter	Saccharide, polyol, and lipid transporters	0	0	0	0	0	0	0	0	0	0	0	0	0	0	0	0	0	0	0	0	0	0	0	0	0	0	0	0	0	0	0	0	0	0	0	0	0	0	0	0	0	0	0	0	0	0
K10543	xylF	D-Xylose transporter	Saccharide, polyol, and lipid transporters	0	0	0	0	0	0	0	0	0	0	0	0	0	0	0	0	0	0	0	0	1	0	1	1	1	0	1	1	1	1	0	1	1	1	1	1	1	1	1	1	1	1	1	1	1	1
K10544	xylH	D-Xylose transporter	Saccharide, polyol, and lipid transporters	0	0	0	0	0	0	0	0	0	0	0	0	0	0	0	0	1	0	0	2	1	0	1	1	1	0	1	1	1	1	0	1	1	1	1	1	0	0	1	1	1	1	1	1	1	1
K10545	xylG	D-Xylose transporter	Saccharide, polyol, and lipid transporters	0	0	0	0	0	0	0	0	0	0	0	0	0	0	0	0	0	0	0	0	0	0	0	0	0	0	0	0	0	0	0	0	0	0	0	0	0	0	0	0	0	0	0	0	0	0
K17202	eryG	Erythritol transporter	Saccharide, polyol, and lipid transporters	0	0	0	0	0	0	0	0	0	0	0	0	0	0	0	0	0	0	0	0	0	0	0	0	0	0	0	0	0	0	0	0	0	0	0	0	0	0	0	0	0	0	0	0	0	0
K17203	eryF	Erythritol transporter	Saccharide, polyol, and lipid transporters	0	0	0	0	0	0	0	0	0	0	0	0	0	0	0	0	0	0	0	0	0	0	0	0	0	0	0	0	0	0	0	0	0	0	0	0	0	0	0	0	0	0	0	0	0	0
K17204	eryE	Erythritol transporter	Saccharide, polyol, and lipid transporters	0	0	0	0	0	0	0	0	0	0	0	0	0	0	0	0	0	0	0	0	0	0	0	0	0	0	0	0	0	0	0	0	0	0	0	0	0	0	0	0	0	0	0	0	0	0
K10552	frcB	Fructose transporter	Saccharide, polyol, and lipid transporters	0	0	0	0	0	0	0	0	0	0	1	0	0	0	0	0	0	0	0	0	0	0	0	0	0	0	0	0	0	0	0	0	0	0	0	0	0	0	0	0	0	0	0	0	0	0
K10553	frcC	Fructose transporter	Saccharide, polyol, and lipid transporters	0	0	0	0	0	0	0	0	0	0	1	0	0	0	0	0	0	0	0	0	0	0	0	0	0	0	0	0	0	0	0	0	0	0	0	0	0	0	0	0	0	0	0	0	0	0
K10554	frcA	Fructose transporter	Saccharide, polyol, and lipid transporters	0	0	0	0	0	0	0	0	0	0	1	0	0	0	0	0	0	0	0	0	0	0	0	0	0	0	0	0	0	0	0	0	0	0	0	0	0	0	0	0	0	0	0	0	0	0
K10820	ytfR	Galactofuranose transporter	Saccharide, polyol, and lipid transporters	0	0	0	0	0	0	0	0	0	0	0	0	0	0	0	0	0	0	0	0	0	0	0	0	0	0	0	0	0	0	0	0	0	0	0	0	0	0	0	0	0	0	0	0	0	0
K23508	ytfQ	Galactofuranose transporter	Saccharide, polyol, and lipid transporters	0	0	0	0	0	0	0	0	0	0	0	0	0	0	0	0	0	0	0	0	0	0	0	0	0	0	0	0	0	0	0	0	0	0	0	0	0	0	0	0	0	0	0	0	0	0
K23509	ytfT, yjfF	Galactofuranose transporter	Saccharide, polyol, and lipid transporters	0	0	0	0	0	0	0	0	0	0	0	0	0	0	0	0	0	0	0	0	0	0	0	0	0	0	0	0	0	0	0	0	0	0	0	0	0	0	0	0	0	0	0	0	0	0
K02065	mlaF, linL, mkl	gamma-Hexachlorocyclohexane transporter	Saccharide, polyol, and lipid transporters	1	0	1	1	0	1	1	1	1	1	1	1	1	1	1	1	1	0	1	1	1	1	1	2	1	1	1	1	1	1	1	1	1	0	0	1	0	0	1	1	1	1	1	1	0	1
K02066	mlaE, linK	gamma-Hexachlorocyclohexane transporter	Saccharide, polyol, and lipid transporters	1	0	1	1	0	1	1	1	1	1	1	1	1	1	1	1	1	0	1	1	1	1	1	2	1	1	1	1	1	1	1	1	1	0	1	1	0	0	1	0	1	1	1	1	1	1
K02067	mlaD, linM	gamma-Hexachlorocyclohexane transporter	Saccharide, polyol, and lipid transporters	0	1	0	0	1	1	1	1	1	1	1	1	1	1	1	0	1	0	1	1	1	1	1	2	1	1	1	1	1	1	1	1	1	0	1	1	0	0	1	1	1	1	1	1	0	1
K18480	linN	gamma-Hexachlorocyclohexane transporter	Saccharide, polyol, and lipid transporters	0	0	0	0	0	0	0	0	0	0	0	0	0	0	0	0	0	0	0	0	0	0	0	0	0	0	0	0	0	0	0	0	0	0	0	0	0	0	0	0	0	0	0	0	0	0
K07335	bmpA, bmpB, tmpC	General nucleoside transporter	Saccharide, polyol, and lipid transporters	0	0	0	0	0	0	0	0	1	1	1	1	0	0	0	0	0	1	0	2	3	3	5	5	3	4	6	2	3	4	2	2	4	4	5	3	1	3	3	5	0	5	3	4	1	5
K23535	nupB	General nucleoside transporter	Saccharide, polyol, and lipid transporters	0	0	0	0	0	0	0	0	0	0	0	0	0	0	0	0	0	0	0	0	0	0	0	0	0	0	0	0	0	0	0	0	0	0	0	0	0	0	0	0	0	0	0	0	0	0
K23536	nupC	General nucleoside transporter	Saccharide, polyol, and lipid transporters	0	0	0	0	0	0	0	0	0	0	0	0	0	0	0	0	0	0	0	0	0	0	0	0	0	0	0	0	0	0	0	0	0	0	0	0	0	0	0	0	0	0	0	0	0	0
K23537	nupA	General nucleoside transporter	Saccharide, polyol, and lipid transporters	0	0	0	0	0	0	0	0	0	0	0	0	0	0	0	0	0	0	0	0	0	0	0	0	0	0	0	0	0	0	0	0	0	0	0	0	0	0	0	0	0	0	0	0	0	0
K10196	ABC.GLC.S	Glucose/arabinose transporter	Saccharide, polyol, and lipid transporters	0	0	0	0	0	0	0	0	0	0	0	0	0	0	0	0	0	0	0	0	0	0	0	0	0	0	0	0	0	0	0	0	0	0	0	0	0	0	0	0	0	0	0	0	0	0
K10197	ABC.GLC.P	Glucose/arabinose transporter	Saccharide, polyol, and lipid transporters	0	0	0	0	0	0	0	0	0	0	0	0	0	0	0	0	0	0	0	0	0	0	0	0	0	0	0	0	0	0	0	0	0	0	0	0	0	0	0	0	0	0	0	0	0	0
K10198	ABC.GLC.P1	Glucose/arabinose transporter	Saccharide, polyol, and lipid transporters	0	0	0	0	0	0	0	0	0	0	0	0	0	0	0	0	0	0	0	0	0	0	0	0	0	0	0	0	0	0	0	0	0	0	0	0	0	0	0	0	0	0	0	0	0	0
K10199	ABC.GLC.A	Glucose/arabinose transporter	Saccharide, polyol, and lipid transporters	0	0	0	0	0	0	0	0	0	0	0	0	0	0	0	0	0	0	0	0	0	0	0	0	0	0	0	0	0	0	0	0	0	0	0	0	0	0	0	0	0	0	0	0	0	0
K10112	msmX, msmK, malK, sugC, ggtA, msiK	Glucose/mannose transporter	Saccharide, polyol, and lipid transporters	0	0	0	0	0	0	0	0	0	0	2	1	0	0	0	0	1	0	0	1	1	1	1	1	2	2	1	1	1	1	2	1	1	0	1	1	1	0	1	1	1	1	1	1	1	1
K17315	gtsA, glcE	Glucose/mannose transporter	Saccharide, polyol, and lipid transporters	0	0	0	0	0	0	0	0	0	1	2	2	0	0	0	0	0	0	0	0	0	0	0	0	0	0	0	0	0	0	0	0	0	0	0	0	0	0	0	0	0	0	0	0	0	0
K17316	gtsB, glcF	Glucose/mannose transporter	Saccharide, polyol, and lipid transporters	0	0	0	0	0	0	0	0	0	1	2	2	0	0	0	0	0	0	0	0	0	0	0	0	0	0	0	0	0	0	0	0	0	0	0	0	0	0	0	0	0	0	0	0	0	0
K17317	gtsC, glcG	Glucose/mannose transporter	Saccharide, polyol, and lipid transporters	0	0	0	0	0	0	0	0	0	1	2	2	0	0	0	0	0	0	0	0	0	0	0	0	0	0	0	0	0	0	0	0	0	0	0	0	0	0	0	0	0	0	0	0	0	0
K17321	glpV	Glycerol transporter	Saccharide, polyol, and lipid transporters	0	0	0	0	0	0	1	0	1	1	0	0	1	0	0	1	1	0	0	0	0	0	0	0	0	0	0	0	0	0	0	0	0	0	0	0	0	0	0	0	0	0	0	0	0	0
K17322	glpP	Glycerol transporter	Saccharide, polyol, and lipid transporters	0	0	0	0	0	0	1	0	1	1	0	0	0	0	0	1	0	0	0	0	0	0	0	0	0	0	0	0	0	0	0	0	0	0	0	0	0	0	0	0	0	0	0	0	0	0
K17323	glpQ	Glycerol transporter	Saccharide, polyol, and lipid transporters	0	0	0	0	0	0	0	0	1	1	0	0	1	0	0	1	0	0	0	0	0	0	0	0	0	0	0	0	0	0	0	0	0	0	0	0	0	0	0	0	0	0	0	0	0	0
K17324	glpS	Glycerol transporter	Saccharide, polyol, and lipid transporters	0	0	0	0	0	0	1	0	1	1	0	0	1	0	0	0	1	0	0	0	0	0	0	0	0	0	0	0	0	0	0	0	0	0	0	0	0	0	0	0	0	0	0	0	0	0
K17325	glpT	Glycerol transporter	Saccharide, polyol, and lipid transporters	0	0	0	0	0	0	1	0	1	1	0	0	1	0	0	0	0	0	0	0	0	0	0	0	0	0	0	0	0	0	0	0	0	0	0	0	0	0	0	0	0	0	0	0	0	0
K17208	ibpA	Inositol transporter	Saccharide, polyol, and lipid transporters	0	0	0	0	0	0	0	0	0	0	0	0	0	0	0	0	0	0	0	0	0	0	0	0	0	0	0	0	0	0	0	0	0	0	0	0	0	0	0	0	0	0	0	0	0	0
K17209	iatP	Inositol transporter	Saccharide, polyol, and lipid transporters	0	0	0	0	0	0	0	0	0	0	0	0	0	0	0	0	0	0	0	0	0	0	0	0	0	0	0	0	0	0	0	0	0	0	0	0	0	0	0	0	0	0	0	0	0	0
K17210	iatA	Inositol transporter	Saccharide, polyol, and lipid transporters	0	0	0	0	0	0	0	0	0	0	0	0	0	0	0	0	0	0	0	0	0	0	0	0	0	0	0	0	0	0	0	0	0	0	0	0	0	0	0	0	0	0	0	0	0	0
K17237	inoE	Inositol-phosphate transporter	Saccharide, polyol, and lipid transporters	0	0	0	0	0	0	0	0	0	1	0	0	0	0	0	0	0	0	0	0	0	0	0	0	0	0	0	0	0	0	0	0	0	0	0	0	0	0	0	0	0	0	0	0	0	0
K17238	inoF	Inositol-phosphate transporter	Saccharide, polyol, and lipid transporters	0	0	0	0	0	0	0	0	0	1	0	0	0	0	0	0	0	0	0	0	0	0	0	0	0	0	0	0	0	0	0	0	0	0	0	0	0	0	0	0	0	0	0	0	0	0
K17239	inoG	Inositol-phosphate transporter	Saccharide, polyol, and lipid transporters	0	0	0	0	0	0	0	0	0	1	0	0	0	0	0	0	0	0	0	0	0	0	0	0	0	0	0	0	0	0	0	0	0	0	0	0	0	0	0	0	0	0	0	0	0	0
K17240	inoK	Inositol-phosphate transporter	Saccharide, polyol, and lipid transporters	0	0	0	0	0	0	0	0	0	0	0	0	0	0	0	0	0	0	0	0	0	0	0	0	0	0	0	0	0	0	0	0	0	0	0	0	0	0	0	0	0	0	0	0	0	0
K10537	araF	L-Arabinose transporter	Saccharide, polyol, and lipid transporters	0	0	0	0	0	0	0	0	0	0	0	0	0	0	0	0	0	0	0	0	0	0	0	0	0	0	0	0	0	0	0	0	0	0	0	0	0	0	0	0	0	0	0	0	0	0
K10538	araH	L-Arabinose transporter	Saccharide, polyol, and lipid transporters	0	0	0	0	0	0	0	0	0	0	0	0	0	0	0	0	0	0	0	0	0	0	0	0	0	0	0	0	0	0	0	0	0	0	0	0	0	0	0	0	0	0	0	0	0	0
K10539	araG	L-Arabinose transporter	Saccharide, polyol, and lipid transporters	0	0	0	0	0	0	0	0	0	0	0	0	0	0	0	0	0	0	0	0	0	0	0	0	0	0	0	0	0	0	0	0	0	0	0	0	0	0	0	0	0	0	0	0	0	0
K10188	lacE, araN	Lactose/L-arabinose transporter	Saccharide, polyol, and lipid transporters	0	0	0	0	0	0	0	0	0	0	0	0	0	0	0	0	0	0	0	0	0	0	0	0	0	0	0	0	0	0	0	0	0	0	0	0	0	0	0	0	0	0	0	0	0	0
K10189	lacF, araP	Lactose/L-arabinose transporter	Saccharide, polyol, and lipid transporters	0	0	0	0	0	0	0	0	0	0	0	0	0	0	0	0	0	0	0	0	0	0	0	0	0	0	0	0	0	0	0	0	0	0	0	0	0	0	0	0	0	0	0	0	0	0
K10190	lacG, araQ	Lactose/L-arabinose transporter	Saccharide, polyol, and lipid transporters	0	0	0	0	0	0	0	0	0	0	0	0	0	0	0	0	0	0	0	0	0	0	0	0	0	0	0	0	0	0	0	0	0	0	0	0	0	0	0	0	0	0	0	0	0	0
K10191	lacK	Lactose/L-arabinose transporter	Saccharide, polyol, and lipid transporters	0	0	0	0	0	0	0	0	0	0	1	0	0	0	0	0	0	0	0	0	0	0	0	0	0	0	0	0	0	0	0	0	0	0	0	0	0	0	0	0	0	0	0	0	0	0
K10108	malE	Maltose/maltodextrin transporter	Saccharide, polyol, and lipid transporters	0	0	0	0	0	0	0	0	0	0	0	0	0	0	0	0	0	0	0	0	0	0	0	0	0	0	0	0	0	0	0	0	0	0	0	0	0	0	0	0	0	0	0	0	0	0
K10109	malF	Maltose/maltodextrin transporter	Saccharide, polyol, and lipid transporters	0	0	0	0	0	0	0	0	0	0	0	0	0	0	0	0	0	0	0	0	0	0	0	0	0	0	0	0	0	0	0	0	0	0	0	0	0	0	0	0	0	0	0	0	0	0
K10110	malG	Maltose/maltodextrin transporter	Saccharide, polyol, and lipid transporters	0	0	0	0	0	0	0	0	0	0	0	0	0	0	0	0	0	0	0	0	0	0	0	0	0	0	0	0	0	0	0	0	0	0	0	0	0	0	0	0	0	0	0	0	0	0
K10111	malK, mtlK, thuK	Maltose/maltodextrin transporter	Saccharide, polyol, and lipid transporters	0	0	0	0	0	0	0	0	0	0	3	2	0	0	0	0	0	0	0	0	0	0	0	0	0	0	0	0	0	0	0	0	0	0	0	0	0	0	0	0	0	0	0	0	0	0
K10112	msmX, msmK, malK, sugC, ggtA, msiK	Maltose/maltodextrin transporter	Saccharide, polyol, and lipid transporters	0	0	0	0	0	0	0	0	0	0	2	1	0	0	0	0	1	0	0	1	1	1	1	1	2	2	1	1	1	1	2	1	1	0	1	1	1	0	1	1	1	1	1	1	1	1
K02065	mlaF, linL, mkl	Mce system transporter	Saccharide, polyol, and lipid transporters	1	0	1	1	0	1	1	1	1	1	1	1	1	1	1	1	1	0	1	1	1	1	1	2	1	1	1	1	1	1	1	1	1	0	0	1	0	0	1	1	1	1	1	1	0	1
K02066	mlaE, linK	Mce system transporter	Saccharide, polyol, and lipid transporters	1	0	1	1	0	1	1	1	1	1	1	1	1	1	1	1	1	0	1	1	1	1	1	2	1	1	1	1	1	1	1	1	1	0	1	1	0	0	1	0	1	1	1	1	1	1
K02067	mlaD, linM	Mce system transporter	Saccharide, polyol, and lipid transporters	0	1	0	0	1	1	1	1	1	1	1	1	1	1	1	0	1	0	1	1	1	1	1	2	1	1	1	1	1	1	1	1	1	0	1	1	0	0	1	1	1	1	1	1	0	1
K18481	mas	Mce system transporter	Saccharide, polyol, and lipid transporters	0	0	0	0	0	0	0	0	0	0	0	0	0	0	0	0	0	0	0	0	0	0	0	0	0	0	0	0	0	0	0	0	0	0	0	0	0	0	0	0	0	0	0	0	0	0
K10540	mglB	Methyl-galactoside transporter	Saccharide, polyol, and lipid transporters	0	0	0	0	0	0	0	0	0	0	0	0	0	0	0	0	0	0	0	0	0	0	0	0	0	0	0	0	0	0	0	0	0	0	0	0	0	0	0	0	0	0	0	0	0	0
K10541	mglC	Methyl-galactoside transporter	Saccharide, polyol, and lipid transporters	0	0	0	0	0	0	0	0	0	0	0	0	0	0	0	0	0	0	0	0	0	0	0	0	0	0	0	0	0	0	0	0	0	0	0	0	0	0	0	0	0	0	0	0	0	0
K10542	mglA	Methyl-galactoside transporter	Saccharide, polyol, and lipid transporters	0	0	0	0	0	0	0	0	0	0	0	0	0	0	0	0	0	0	0	0	0	0	0	0	0	0	0	0	0	0	0	0	0	0	0	0	0	0	0	0	0	0	0	0	0	0
K10546	ABC.GGU.S, chvE	Multiple sugar transporter	Saccharide, polyol, and lipid transporters	0	0	0	0	0	0	0	0	0	0	0	0	0	0	0	0	0	0	0	0	0	0	0	0	0	0	0	0	0	0	0	0	0	0	0	0	0	0	0	0	0	0	0	0	0	0
K10547	ABC.GGU.P, gguB	Multiple sugar transporter	Saccharide, polyol, and lipid transporters	0	0	0	0	0	0	0	0	0	0	0	0	0	0	0	0	0	0	0	0	0	0	0	0	0	0	0	0	0	0	0	0	0	0	0	0	0	0	0	0	0	0	0	0	0	0
K10548	ABC.GGU.A, gguA	Multiple sugar transporter	Saccharide, polyol, and lipid transporters	0	0	0	0	0	0	0	0	0	0	0	0	0	0	0	0	0	0	0	0	0	0	0	0	0	0	0	0	0	0	0	0	0	0	0	0	0	0	0	0	0	0	0	0	0	0
K10200	ABC.NGC.S	N-Acetylglucosamine transporter	Saccharide, polyol, and lipid transporters	0	0	0	0	0	0	0	0	0	0	0	0	0	0	0	0	0	0	0	0	0	0	0	0	0	0	0	0	0	0	0	0	0	0	0	0	0	0	0	0	0	0	0	0	0	0
K10201	ABC.NGC.P	N-Acetylglucosamine transporter	Saccharide, polyol, and lipid transporters	0	0	0	0	0	0	0	0	0	0	0	0	0	0	0	0	0	0	0	0	0	0	0	0	0	0	0	0	0	0	0	0	0	0	0	0	0	0	0	0	0	0	0	0	0	0
K10202	ABC.NGC.P1	N-Acetylglucosamine transporter	Saccharide, polyol, and lipid transporters	0	0	0	0	0	0	0	0	0	0	0	0	0	0	0	0	0	0	0	0	0	0	0	0	0	0	0	0	0	0	0	0	0	0	0	0	0	0	0	0	0	0	0	0	0	0
K10112	msmX, msmK, malK, sugC, ggtA, msiK	N,N'-Diacetylchitobiose transporter	Saccharide, polyol, and lipid transporters	0	0	0	0	0	0	0	0	0	0	2	1	0	0	0	0	1	0	0	1	1	1	1	1	2	2	1	1	1	1	2	1	1	0	1	1	1	0	1	1	1	1	1	1	1	1
K17329	dasA	N,N'-Diacetylchitobiose transporter	Saccharide, polyol, and lipid transporters	0	0	0	0	0	0	0	0	0	0	0	0	0	0	0	0	0	0	0	0	0	0	0	0	0	0	0	0	0	0	0	0	0	0	0	0	0	0	0	0	0	0	0	0	0	0
K17330	dasB	N,N'-Diacetylchitobiose transporter	Saccharide, polyol, and lipid transporters	0	0	0	0	0	0	0	0	0	0	0	0	0	0	0	0	0	0	0	0	0	0	0	0	0	0	0	0	0	0	0	0	0	0	0	0	0	0	0	0	0	0	0	0	0	0
K17331	dasC	N,N'-Diacetylchitobiose transporter	Saccharide, polyol, and lipid transporters	0	0	0	0	0	0	0	0	0	0	0	0	0	0	0	0	0	0	0	0	0	0	0	0	0	0	0	0	0	0	0	0	0	0	0	0	0	0	0	0	0	0	0	0	0	0
K10192	togB	Oligogalacturonide transporter	Saccharide, polyol, and lipid transporters	0	0	0	0	0	0	0	0	0	0	0	0	0	0	0	0	0	0	0	0	0	0	0	0	0	0	0	0	0	0	0	0	0	0	0	0	0	0	0	0	0	0	0	0	0	0
K10193	togM	Oligogalacturonide transporter	Saccharide, polyol, and lipid transporters	0	0	0	0	0	0	0	0	0	0	0	0	0	0	0	0	0	0	0	0	0	0	0	0	0	0	0	0	0	0	0	0	0	0	0	0	0	0	0	0	0	0	0	0	0	0
K10194	togN	Oligogalacturonide transporter	Saccharide, polyol, and lipid transporters	0	0	0	0	0	0	0	0	0	0	0	0	0	0	0	0	0	0	0	0	0	0	0	0	0	0	0	0	0	0	0	0	0	0	0	0	0	0	0	0	0	0	0	0	0	0
K10195	togA	Oligogalacturonide transporter	Saccharide, polyol, and lipid transporters	0	0	0	0	0	0	0	0	0	0	0	0	0	0	0	0	0	0	0	0	0	0	0	0	0	0	0	0	0	0	0	0	0	0	0	0	0	0	0	0	0	0	0	0	0	0
K02065	mlaF, linL, mkl	Phospholipid transporter	Saccharide, polyol, and lipid transporters	1	0	1	1	0	1	1	1	1	1	1	1	1	1	1	1	1	0	1	1	1	1	1	2	1	1	1	1	1	1	1	1	1	0	0	1	0	0	1	1	1	1	1	1	0	1
K02066	mlaE, linK	Phospholipid transporter	Saccharide, polyol, and lipid transporters	1	0	1	1	0	1	1	1	1	1	1	1	1	1	1	1	1	0	1	1	1	1	1	2	1	1	1	1	1	1	1	1	1	0	1	1	0	0	1	0	1	1	1	1	1	1
K02067	mlaD, linM	Phospholipid transporter	Saccharide, polyol, and lipid transporters	0	1	0	0	1	1	1	1	1	1	1	1	1	1	1	0	1	0	1	1	1	1	1	2	1	1	1	1	1	1	1	1	1	0	1	1	0	0	1	1	1	1	1	1	0	1
K07122	mlaB	Phospholipid transporter	Saccharide, polyol, and lipid transporters	0	0	0	0	0	1	1	1	1	1	1	1	1	0	0	0	1	0	0	0	0	0	0	0	0	0	0	0	0	0	0	0	0	0	0	0	0	0	0	0	0	0	0	0	0	0
K07323	mlaC	Phospholipid transporter	Saccharide, polyol, and lipid transporters	0	2	0	0	2	2	1	1	1	1	1	1	1	0	1	1	1	0	0	0	0	0	0	0	0	0	0	0	0	0	0	0	0	0	0	0	0	0	0	0	0	0	0	0	0	0
K17318	K17318, lplA	Putative aldouronate transporter	Saccharide, polyol, and lipid transporters	0	0	0	0	0	0	0	0	0	0	0	0	0	0	0	0	0	0	0	0	0	0	0	0	0	0	0	0	0	0	0	0	0	0	0	0	0	0	0	0	0	0	0	0	0	0
K17319	lplB	Putative aldouronate transporter	Saccharide, polyol, and lipid transporters	0	0	0	0	0	0	0	0	0	0	0	0	0	0	0	0	0	0	0	0	0	0	0	0	0	0	0	0	0	0	0	0	0	0	0	0	0	0	0	0	0	0	0	0	0	0
K17320	lplC	Putative aldouronate transporter	Saccharide, polyol, and lipid transporters	0	0	0	0	0	0	0	0	0	0	0	0	0	0	0	0	0	0	0	0	0	0	0	0	0	0	0	0	0	0	0	0	0	0	0	0	0	0	0	0	0	0	0	0	0	0
K17244	chiE	Putative chitobiose transporter	Saccharide, polyol, and lipid transporters	0	0	0	0	0	0	0	0	0	0	0	0	0	0	0	0	0	0	0	0	0	0	0	0	0	0	0	0	0	0	0	0	0	0	0	0	0	0	0	0	0	0	0	0	0	0
K17245	chiF	Putative chitobiose transporter	Saccharide, polyol, and lipid transporters	0	0	0	0	0	0	0	0	0	0	0	0	0	0	0	0	0	0	0	0	0	0	0	0	0	0	0	0	0	0	0	0	0	0	0	0	0	0	0	0	0	0	0	0	0	0
K17246	chiG	Putative chitobiose transporter	Saccharide, polyol, and lipid transporters	0	0	0	0	0	0	0	0	0	0	0	0	0	0	0	0	0	0	0	0	0	0	0	0	0	0	0	0	0	0	0	0	0	0	0	0	0	0	0	0	0	0	0	0	0	0
K02025	ABC.MS.P	Putative multiple sugar transporter	Saccharide, polyol, and lipid transporters	0	0	0	0	0	0	0	0	2	2	3	4	0	0	0	0	2	0	1	0	2	2	1	2	1	2	2	2	2	2	2	2	2	2	2	2	1	2	2	1	1	1	2	2	1	2
K02026	ABC.MS.P1	Putative multiple sugar transporter	Saccharide, polyol, and lipid transporters	0	0	0	0	0	0	0	0	1	1	5	4	0	0	0	0	2	0	1	1	1	0	1	1	1	1	1	1	1	1	1	0	1	1	1	1	1	0	1	1	0	1	1	1	1	1
K02027	ABC.MS.S	Putative multiple sugar transporter	Saccharide, polyol, and lipid transporters	0	0	0	0	0	0	0	0	1	1	2	4	0	0	0	0	1	0	0	0	2	2	1	1	2	1	2	2	1	2	1	1	2	2	1	1	1	1	2	0	1	2	1	2	0	2
K10111	malK, mtlK, thuK	Putative multiple sugar transporter	Saccharide, polyol, and lipid transporters	0	0	0	0	0	0	0	0	0	0	3	2	0	0	0	0	0	0	0	0	0	0	0	0	0	0	0	0	0	0	0	0	0	0	0	0	0	0	0	0	0	0	0	0	0	0
K10112	msmX, msmK, malK, sugC, ggtA, msiK	Putative multiple sugar transporter	Saccharide, polyol, and lipid transporters	0	0	0	0	0	0	0	0	0	0	2	1	0	0	0	0	1	0	0	1	1	1	1	1	2	2	1	1	1	1	2	1	1	0	1	1	1	0	1	1	1	1	1	1	1	1
K17205	xltC	Putative xylitol transporter	Saccharide, polyol, and lipid transporters	0	0	0	0	0	0	0	0	0	0	0	0	0	0	0	0	0	0	0	0	0	0	0	0	0	0	0	0	0	0	0	0	0	0	0	0	0	0	0	0	0	0	0	0	0	0
K17206	xltB	Putative xylitol transporter	Saccharide, polyol, and lipid transporters	0	0	0	0	0	0	0	0	0	0	0	0	0	0	0	0	0	0	0	0	0	0	0	0	0	0	0	0	0	0	0	0	0	0	0	0	0	0	0	0	0	0	0	0	0	0
K17207	xltA	Putative xylitol transporter	Saccharide, polyol, and lipid transporters	0	0	0	0	0	0	0	0	0	0	0	0	0	0	0	0	0	0	0	0	0	0	0	0	0	0	0	0	0	0	0	0	0	0	0	0	0	0	0	0	0	0	0	0	0	0
K10112	msmX, msmK, malK, sugC, ggtA, msiK	Raffinose/stachyose/melibiose transporter	Saccharide, polyol, and lipid transporters	0	0	0	0	0	0	0	0	0	0	2	1	0	0	0	0	1	0	0	1	1	1	1	1	2	2	1	1	1	1	2	1	1	0	1	1	1	0	1	1	1	1	1	1	1	1
K10117	msmE	Raffinose/stachyose/melibiose transporter	Saccharide, polyol, and lipid transporters	0	0	0	0	0	0	0	0	0	0	0	0	0	0	0	0	0	0	0	0	0	0	0	0	0	0	0	0	0	0	0	0	0	0	0	0	0	0	0	0	0	0	0	0	0	0
K10118	msmF	Raffinose/stachyose/melibiose transporter	Saccharide, polyol, and lipid transporters	0	0	0	0	0	0	0	0	0	0	0	0	0	0	0	0	0	0	0	0	0	0	0	0	0	0	0	0	0	0	0	0	0	0	0	0	0	0	0	0	0	0	0	0	0	0
K10119	msmG	Raffinose/stachyose/melibiose transporter	Saccharide, polyol, and lipid transporters	0	0	0	0	0	0	0	0	0	0	0	0	0	0	0	0	0	0	0	0	0	0	0	0	0	0	0	0	0	0	0	0	0	0	0	0	0	0	0	0	0	0	0	0	0	0
K10559	rhaS	Rhamnose transporter	Saccharide, polyol, and lipid transporters	0	0	0	0	0	0	0	0	0	0	0	1	0	0	0	0	0	0	0	0	0	0	0	0	0	0	0	0	0	0	0	0	0	0	0	0	0	0	0	0	0	0	0	0	0	0
K10560	rhaP	Rhamnose transporter	Saccharide, polyol, and lipid transporters	0	0	0	0	0	0	0	0	0	0	0	0	0	0	0	0	0	0	0	0	0	0	0	0	0	0	0	0	0	0	0	0	0	0	0	0	0	0	0	0	0	0	0	0	0	0
K10561	rhaQ	Rhamnose transporter	Saccharide, polyol, and lipid transporters	0	0	0	0	0	0	0	0	0	0	0	1	0	0	0	0	0	0	0	0	0	0	0	0	0	0	0	0	0	0	0	0	0	0	0	0	0	0	0	0	0	0	0	0	0	0
K10562	rhaT	Rhamnose transporter	Saccharide, polyol, and lipid transporters	0	0	0	0	0	0	0	0	0	0	0	0	0	0	0	0	0	0	0	0	0	0	0	0	0	0	0	0	0	0	0	0	0	0	0	0	0	0	0	0	0	0	0	0	0	0
K23510	rfuA	Riboflavin transporter	Saccharide, polyol, and lipid transporters	0	0	0	0	0	0	0	0	0	0	0	0	0	0	0	0	0	0	0	0	0	0	0	0	0	0	0	0	0	0	0	0	0	0	0	0	0	0	0	0	0	0	0	0	0	0
K23511	rfuC	Riboflavin transporter	Saccharide, polyol, and lipid transporters	0	0	0	0	0	0	0	0	0	0	0	0	0	0	0	0	0	0	0	0	0	0	0	0	0	0	0	0	0	0	0	0	0	0	0	0	0	0	0	0	0	0	0	0	0	0
K23512	rfuD	Riboflavin transporter	Saccharide, polyol, and lipid transporters	0	0	0	0	0	0	0	0	0	0	0	0	0	0	0	0	0	0	0	0	0	0	0	0	0	0	0	0	0	0	0	0	0	0	0	0	0	0	0	0	0	0	0	0	0	0
K23513	rfuB	Riboflavin transporter	Saccharide, polyol, and lipid transporters	0	0	0	0	0	0	0	0	0	0	0	0	0	0	0	0	0	0	0	0	0	0	0	0	0	0	0	0	0	0	0	0	0	0	0	0	0	0	0	0	0	0	0	0	0	0
K10439	rbsB	Ribose transporter	Saccharide, polyol, and lipid transporters	0	0	0	0	0	0	0	0	1	1	0	0	0	0	0	0	0	0	0	0	0	0	0	0	0	0	0	0	0	0	0	0	0	0	0	0	0	0	0	0	0	0	0	0	0	0
K10440	rbsC	Ribose transporter	Saccharide, polyol, and lipid transporters	0	0	0	0	0	0	0	0	0	0	0	0	0	0	0	0	0	0	0	0	0	0	0	0	0	0	0	0	0	0	0	0	0	0	0	0	0	0	0	0	0	0	0	0	0	0
K10441	rbsA	Ribose transporter	Saccharide, polyol, and lipid transporters	0	0	0	0	0	0	0	0	0	0	0	0	0	0	0	0	0	0	0	0	0	0	0	0	0	0	0	0	0	0	0	0	0	0	0	0	0	0	0	0	0	0	0	0	0	0
K23545	yphF	Sugar transporter	Saccharide, polyol, and lipid transporters	0	0	0	0	0	0	0	0	0	0	0	0	0	0	0	0	0	0	0	0	0	0	0	0	0	0	0	0	0	0	0	0	0	0	0	0	0	0	0	0	0	0	0	0	0	0
K23546	yphD	Sugar transporter	Saccharide, polyol, and lipid transporters	0	0	0	0	0	0	0	0	0	0	0	0	0	0	0	0	0	0	0	0	0	0	0	0	0	0	0	0	0	0	0	0	0	0	0	0	0	0	0	0	0	0	0	0	0	0
K23547	yphE	Sugar transporter	Saccharide, polyol, and lipid transporters	0	0	0	0	0	0	0	0	0	0	0	0	0	0	0	0	0	0	0	0	0	0	0	0	0	0	0	0	0	0	0	0	0	0	0	0	0	0	0	0	0	0	0	0	0	0
K17311	K17311, treS	Trehalose transporter	Saccharide, polyol, and lipid transporters	0	0	0	0	0	0	0	0	0	0	0	0	0	0	0	0	0	0	0	0	0	0	0	0	0	0	0	0	0	0	0	0	0	0	0	0	0	0	0	0	0	0	0	0	0	0
K17312	K17312, treT	Trehalose transporter	Saccharide, polyol, and lipid transporters	0	0	0	0	0	0	0	0	0	0	0	0	0	0	0	0	0	0	0	0	0	0	0	0	0	0	0	0	0	0	0	0	0	0	0	0	0	0	0	0	0	0	0	0	0	0
K17313	treU	Trehalose transporter	Saccharide, polyol, and lipid transporters	0	0	0	0	0	0	0	0	0	0	0	0	0	0	0	0	0	0	0	0	0	0	0	0	0	0	0	0	0	0	0	0	0	0	0	0	0	0	0	0	0	0	0	0	0	0
K17314	treV	Trehalose transporter	Saccharide, polyol, and lipid transporters	0	0	0	0	0	0	0	0	0	0	0	0	0	0	0	0	0	0	0	0	0	0	0	0	0	0	0	0	0	0	0	0	0	0	0	0	0	0	0	0	0	0	0	0	0	0
K10111	malK, mtlK, thuK	Trehalose/maltose transporter	Saccharide, polyol, and lipid transporters	0	0	0	0	0	0	0	0	0	0	3	2	0	0	0	0	0	0	0	0	0	0	0	0	0	0	0	0	0	0	0	0	0	0	0	0	0	0	0	0	0	0	0	0	0	0
K10236	thuE	Trehalose/maltose transporter	Saccharide, polyol, and lipid transporters	0	0	0	0	0	0	0	0	0	0	0	1	0	0	0	0	0	0	0	0	0	0	0	0	0	0	0	0	0	0	0	0	0	0	0	0	0	0	0	0	0	0	0	0	0	0
K10237	thuF, sugA	Trehalose/maltose transporter	Saccharide, polyol, and lipid transporters	0	0	0	0	0	0	0	0	0	0	0	1	0	0	0	0	0	0	0	0	0	0	0	0	0	0	0	0	0	0	0	0	0	0	0	0	0	0	0	0	0	0	0	0	0	0
K10238	thuG, sugB	Trehalose/maltose transporter	Saccharide, polyol, and lipid transporters	0	0	0	0	0	0	0	0	0	0	0	1	0	0	0	0	0	0	0	0	0	0	0	0	0	0	0	0	0	0	0	0	0	0	0	0	0	0	0	0	0	0	0	0	0	0
K17326	bxlE	Xylobiose transporter	Saccharide, polyol, and lipid transporters	0	0	0	0	0	0	0	0	0	0	0	0	0	0	0	0	0	0	0	0	0	0	0	0	0	0	0	0	0	0	0	0	0	0	0	0	0	0	0	0	0	0	0	0	0	0
K17327	bxlF	Xylobiose transporter	Saccharide, polyol, and lipid transporters	0	0	0	0	0	0	0	0	0	0	0	0	0	0	0	0	0	0	0	0	0	0	0	0	0	0	0	0	0	0	0	0	0	0	0	0	0	0	0	0	0	0	0	0	0	0
K17328	bxlG	Xylobiose transporter	Saccharide, polyol, and lipid transporters	0	0	0	0	0	0	0	0	0	0	0	0	0	0	0	0	0	0	0	0	0	0	0	0	0	0	0	0	0	0	0	0	0	0	0	0	0	0	0	0	0	0	0	0	0	0
K00380	cysJ	Assimilatory sulfate reduction, sulfate => H2S	Sulfur metabolism	0	0	0	0	0	0	0	0	0	0	0	0	1	1	1	0	1	0	0	0	0	0	0	0	0	0	0	0	0	0	0	0	0	0	0	0	0	0	0	0	0	0	0	0	0	0
K00381	cysI	Assimilatory sulfate reduction, sulfate => H2S	Sulfur metabolism	0	0	0	0	0	0	0	0	0	0	0	0	1	1	1	0	0	0	0	0	0	0	0	0	0	0	0	0	0	0	0	0	0	0	0	0	0	0	0	0	0	0	0	0	0	0
K00390	cysH	Assimilatory sulfate reduction, sulfate => H2S	Sulfur metabolism	0	0	0	0	0	0	0	0	0	0	0	0	0	0	0	0	0	0	1	1	1	1	1	1	0	1	1	1	1	1	0	1	1	1	0	1	0	1	1	1	0	1	1	1	0	1
K00392	sir	Assimilatory sulfate reduction, sulfate => H2S	Sulfur metabolism	0	0	0	0	0	0	0	0	0	0	0	0	0	0	0	0	0	0	0	0	0	0	0	0	0	0	0	0	0	0	0	0	0	0	0	0	0	0	0	0	0	0	0	0	0	0
K00860	cysC	Assimilatory sulfate reduction, sulfate => H2S	Sulfur metabolism	0	0	0	0	0	0	0	0	0	0	0	0	0	0	0	0	0	0	0	0	1	1	1	1	1	1	1	0	1	1	1	1	1	0	1	1	0	0	1	1	1	1	1	1	1	1
K00955	cysNC	Assimilatory sulfate reduction, sulfate => H2S	Sulfur metabolism	0	0	0	0	0	0	0	0	0	0	0	0	0	0	0	0	0	0	0	0	0	0	0	0	0	0	0	0	0	0	0	0	0	0	0	0	0	0	0	0	0	0	0	0	0	0
K00955	cysNC	Assimilatory sulfate reduction, sulfate => H2S	Sulfur metabolism	0	0	0	0	0	0	0	0	0	0	0	0	0	0	0	0	0	0	0	0	0	0	0	0	0	0	0	0	0	0	0	0	0	0	0	0	0	0	0	0	0	0	0	0	0	0
K00956	cysN	Assimilatory sulfate reduction, sulfate => H2S	Sulfur metabolism	0	0	0	0	0	0	0	0	0	0	0	0	0	0	0	0	0	0	0	0	0	0	0	0	0	0	0	0	0	0	0	0	0	0	0	0	0	0	0	0	0	0	0	0	0	0
K00957	cysD	Assimilatory sulfate reduction, sulfate => H2S	Sulfur metabolism	0	0	0	0	0	0	0	0	0	0	0	0	0	0	0	0	0	0	0	0	0	0	0	0	0	0	0	0	0	0	0	0	0	0	0	0	0	0	0	0	0	0	0	0	0	0
K00958	sat, met3	Assimilatory sulfate reduction, sulfate => H2S	Sulfur metabolism	0	0	0	0	0	0	0	0	0	0	0	0	0	0	0	0	0	0	1	1	0	1	0	1	1	1	1	1	1	1	0	1	1	1	0	0	0	0	1	1	1	1	0	1	1	1
K13811	PAPSS	Assimilatory sulfate reduction, sulfate => H2S	Sulfur metabolism	0	0	0	0	0	0	0	0	0	0	0	0	0	0	0	0	0	0	0	0	0	0	0	0	0	0	0	0	0	0	0	0	0	0	0	0	0	0	0	0	0	0	0	0	0	0
K13811	PAPSS	Assimilatory sulfate reduction, sulfate => H2S	Sulfur metabolism	0	0	0	0	0	0	0	0	0	0	0	0	0	0	0	0	0	0	0	0	0	0	0	0	0	0	0	0	0	0	0	0	0	0	0	0	0	0	0	0	0	0	0	0	0	0
K00394	aprA	Dissimilatory sulfate reduction, sulfate => H2S	Sulfur metabolism	0	0	0	0	0	0	0	0	0	0	0	0	0	0	0	0	0	0	0	0	0	0	0	0	0	0	0	0	0	0	0	0	0	0	0	0	0	0	0	0	0	0	0	0	0	0
K00395	aprB	Dissimilatory sulfate reduction, sulfate => H2S	Sulfur metabolism	0	0	0	0	0	0	0	0	0	0	0	0	0	0	0	0	0	0	0	0	0	0	0	0	0	0	0	0	0	0	0	0	0	0	0	0	0	0	0	0	0	0	0	0	0	0
K00958	sat, met3	Dissimilatory sulfate reduction, sulfate => H2S	Sulfur metabolism	0	0	0	0	0	0	0	0	0	0	0	0	0	0	0	0	0	0	1	1	0	1	0	1	1	1	1	1	1	1	0	1	1	1	0	0	0	0	1	1	1	1	0	1	1	1
K11180	dsrA	Dissimilatory sulfate reduction, sulfate => H2S	Sulfur metabolism	0	0	0	0	0	0	0	0	0	0	0	0	0	0	0	0	0	0	0	0	0	0	0	0	0	0	0	0	0	0	0	0	0	0	0	0	0	0	0	0	0	0	0	0	0	0
K11181	dsrB	Dissimilatory sulfate reduction, sulfate => H2S	Sulfur metabolism	0	0	0	0	0	0	0	0	0	0	0	0	0	0	0	0	0	0	0	0	0	0	0	0	0	0	0	0	0	0	0	0	0	0	0	0	0	0	0	0	0	0	0	0	0	0
K17222	soxA	Thiosulfate oxidation by SOX complex, thiosulfate => sulfate	Sulfur metabolism	1	1	1	1	1	1	0	0	0	0	0	0	0	1	0	0	0	0	0	0	0	0	0	0	0	0	0	0	0	0	0	0	0	0	0	0	0	0	0	0	0	0	0	0	0	0
K17223	soxX	Thiosulfate oxidation by SOX complex, thiosulfate => sulfate	Sulfur metabolism	0	1	1	1	1	1	0	0	0	0	0	0	0	0	0	0	0	0	0	0	0	0	0	0	0	0	0	0	0	0	0	0	0	0	0	0	0	0	0	0	0	0	0	0	0	0
K17224	soxB	Thiosulfate oxidation by SOX complex, thiosulfate => sulfate	Sulfur metabolism	1	0	1	1	0	0	0	0	0	0	0	0	0	1	0	0	0	0	0	0	0	0	0	0	0	0	0	0	0	0	0	0	0	0	0	0	0	0	0	0	0	0	0	0	0	0
K17225	soxC	Thiosulfate oxidation by SOX complex, thiosulfate => sulfate	Sulfur metabolism	0	1	0	0	1	1	0	0	0	0	0	0	0	0	0	0	0	0	0	0	0	0	0	0	0	0	0	0	0	0	0	0	0	0	0	0	0	0	0	0	0	0	0	0	0	0
K17226	soxY	Thiosulfate oxidation by SOX complex, thiosulfate => sulfate	Sulfur metabolism	0	1	1	1	1	1	0	1	0	0	0	0	0	0	0	0	0	0	0	0	0	0	0	0	0	0	0	0	0	0	0	0	0	0	0	0	0	0	0	0	0	0	0	0	0	0
K17227	soxZ	Thiosulfate oxidation by SOX complex, thiosulfate => sulfate	Sulfur metabolism	1	1	1	1	1	1	1	1	0	0	0	0	0	0	0	0	0	0	0	0	0	0	0	0	0	0	0	0	0	0	0	0	0	0	0	0	0	0	0	0	0	0	0	0	0	0
K22622	soxD	Thiosulfate oxidation by SOX complex, thiosulfate => sulfate	Sulfur metabolism	0	1	1	1	1	1	0	0	0	0	0	0	0	0	0	0	0	0	0	0	0	0	0	0	0	0	0	0	0	0	0	0	0	0	0	0	0	0	0	0	0	0	0	0	0	0
[truncated: 41 more columns]
