# Supplementary material for: Comparative Genomics Provides Insight into the Function of Broad-Host Range Sponge Symbionts
Source: mBio. 2021 Sep 14;12(5):e01577-21. doi: 10.1128/mBio.01577-21 (PMC8546597; doi:10.1128/mBio.01577-21)
Supplement: TABLE S4 [file mbio.01577-21-st004.txt]

Table S4. Pairwise synonymous substitution rates (dS) between genomes within the sponge-associated Tethybacterales and Entoporibacteria, respectively.
Tethybacterales dS values (ML model)
	003B_4	AqS2	B3	C29	Ccb2r	CCyA_2_3	CCyB_3_2	Crambe1	Csing1_3	Csing_3	Csing_5	Csing6_3	Csing_6	Csing_7	ImetM1_9	ImetM2_1_1	TSB1		Organism	Subsitution rate
003B_4																			BFL	0.000000089
AqS2	1.28																		BPN	6.40E-08
B3	0.75	1.32																	BOB	7.90E-08
C29	0.92	1.41	0.95																BAU	1.10E-08
Ccb2r	1.33	1.04	1.29	1.32															PBT	1.30E-08
CCyA_2_3	1.17	0.96	1.21	1.30	1.33														PAD	4.80E-09
CCyB_3_2	1.17	0.96	1.21	1.30	1.33	0.00													PTV	3.60E-09
Crambe1	0.90	1.27	0.95	0.70	1.37	1.18	1.17												PAF	2.90E-09
Csing1_3	1.18	1.02	1.22	1.33	1.37	0.56	0.55	1.20
Csing_3	1.18	1.01	1.22	1.33	1.37	0.55	0.55	1.20	0.01
Csing_5	1.18	1.01	1.22	1.33	1.37	0.55	0.55	1.20	0.01	0.00
Csing6_3	1.18	1.02	1.22	1.33	1.37	0.55	0.55	1.20	0.01	0.00	0.00
Csing_6	1.18	1.02	1.22	1.33	1.37	0.55	0.55	1.20	0.01	0.00	0.00	0.00
Csing_7	1.18	1.02	1.22	1.33	1.37	0.56	0.56	1.20	0.02	0.01	0.01	0.01	0.01
ImetM1_9	1.27	0.90	1.26	1.35	0.88	1.23	1.23	1.34	1.21	1.22	1.22	1.22	1.22	1.21
ImetM2_1_1	1.27	0.90	1.26	1.35	0.88	1.23	1.23	1.34	1.21	1.22	1.22	1.22	1.22	1.21	0.00
TSB1	1.05	1.16	1.11	1.13	1.35	1.05	1.04	1.01	1.11	1.11	1.11	1.11	1.11	1.11	1.31	1.31
Tethybacterales BFL divergence (pairwise divergence in mya)
	003B_4	AqS2	B3	C29	Ccb2r	CCyA_2_3	CCyB_3_2	Crambe1	Csing1_3	Csing_3	Csing_5	Csing6_3	Csing_6	Csing_7	ImetM1_9	ImetM2_1_1	TSB1
003B_4
AqS2	14.40																	Earliest divergence	15.88089888
B3	8.46	14.87
C29	10.35	15.88	10.72
Ccb2r	14.94	11.70	14.47	14.86
CCyA_2_3	13.09	10.82	13.55	14.61	14.99
CCyB_3_2	13.09	10.80	13.55	14.59	15.00	0.05
Crambe1	10.07	14.27	10.72	7.86	15.42	13.22	13.19
Csing1_3	13.29	11.43	13.74	14.94	15.35	6.24	6.23	13.46
Csing_3	13.29	11.40	13.75	14.95	15.38	6.22	6.21	13.45	0.12
Csing_5	13.29	11.40	13.75	14.95	15.38	6.22	6.21	13.45	0.12	0.00
Csing6_3	13.30	11.42	13.75	14.95	15.36	6.23	6.22	13.48	0.11	0.03	0.03
Csing_6	13.30	11.42	13.75	14.95	15.36	6.23	6.22	13.48	0.11	0.03	0.03	0.00
Csing_7	13.24	11.45	13.70	14.99	15.34	6.30	6.29	13.48	0.21	0.15	0.15	0.14	0.14
ImetM1_9	14.27	10.07	14.11	15.20	9.87	13.82	13.81	15.06	13.65	13.69	13.69	13.69	13.69	13.62
ImetM2_1_1	14.28	10.07	14.12	15.20	9.87	13.81	13.80	15.06	13.64	13.68	13.68	13.68	13.68	13.61	0.01
TSB1	11.75	13.06	12.51	12.67	15.12	11.78	11.73	11.39	12.43	12.46	12.46	12.46	12.46	12.48	14.70	14.71
Tethybacterales PAF divergence (pairwise divergence in mya)
	003B_4	AqS2	B3	C29	Ccb2r	CCyA_2_3	CCyB_3_2	Crambe1	Csing1_3	Csing_3	Csing_5	Csing6_3	Csing_6	Csing_7	ImetM1_9	ImetM2_1_1	TSB1
003B_4
AqS2	442.07																	Earliest divergence	487.38
B3	259.76	456.45
C29	317.52	487.38	328.97
Ccb2r	458.66	359.10	443.93	456.00
CCyA_2_3	401.72	332.03	415.86	448.34	460.00
CCyB_3_2	401.72	331.41	415.86	447.90	460.31	1.59
Crambe1	309.07	438.03	329.10	241.24	473.28	405.86	404.76
Csing1_3	407.93	350.83	421.59	458.45	471.21	191.52	191.28	413.17
Csing_3	407.90	349.72	422.10	458.90	472.07	190.97	190.72	412.86	3.55
Csing_5	407.90	349.72	422.10	458.90	472.07	190.97	190.72	412.86	3.55	0.00
Csing6_3	408.21	350.62	422.10	458.69	471.41	191.17	190.93	413.59	3.41	1.07	1.07
Csing_6	408.21	350.62	422.10	458.69	471.41	191.17	190.93	413.59	3.41	1.07	1.07	0.00
Csing_7	406.45	351.48	420.34	460.14	470.72	193.21	192.90	413.76	6.41	4.62	4.62	4.45	4.45
ImetM1_9	438.07	309.17	433.10	466.34	302.76	424.17	423.76	462.24	418.86	420.00	420.00	420.07	420.07	417.97
ImetM2_1_1	438.21	309.03	433.21	466.41	302.76	423.79	423.38	462.31	418.62	419.72	419.72	419.83	419.83	417.72	0.17
TSB1	360.69	400.79	383.90	388.72	463.97	361.55	360.14	349.52	381.48	382.48	382.48	382.34	382.34	383.03	451.28	451.45
Entoporibacteria dS values (ML model)
	AGPOR5	MSPOR6	PCPOR1	PCPOR2a	PCPOR2b	PCPOR4	PNGco_C_bin3	PNGco_C_binSS2	Plut_88864	Plut_88880	Plut_88885	Plut_88888	Plut_88891	SB0661_29	SB0661_50	SB0662_35	SB0662_49	SB0663_6	SB0664_28	SB0664_42	SB0665_33	SB0668_36	SB0668_37	SB0669_10	SB0670_33	SB0670_34	SB0672_19	SB0675_22	SB0676_15	SB0677_25	SB0678_11
AGPOR5
MSPOR6	0.75
PCPOR1	0.54	0.67
PCPOR2a	0.62	0.54	0.55
PCPOR2b	0.78	0.88	0.79	0.80
PCPOR4	0.54	0.68	0.25	0.54	0.79
PNGco_C_bin3	0.55	0.70	0.33	0.56	0.79	0.32
PNGco_C_binSS2	0.55	0.69	0.37	0.56	0.80	0.36	0.42
Plut_88864	0.69	0.59	0.63	0.49	0.85	0.62	0.65	0.65
Plut_88880	0.54	0.69	0.36	0.56	0.79	0.35	0.41	0.14	0.64
Plut_88885	0.54	0.68	0.13	0.55	0.78	0.26	0.33	0.37	0.63	0.36
Plut_88888	0.55	0.70	0.33	0.57	0.79	0.34	0.25	0.42	0.64	0.41	0.32
Plut_88891	0.67	0.57	0.60	0.43	0.84	0.60	0.62	0.61	0.53	0.61	0.61	0.62
SB0661_29	0.54	0.69	0.36	0.56	0.80	0.36	0.40	0.24	0.65	0.21	0.36	0.40	0.61
SB0661_50	0.79	0.87	0.80	0.81	0.20	0.79	0.80	0.81	0.85	0.79	0.79	0.79	0.83	0.79
SB0662_35	0.69	0.59	0.63	0.49	0.85	0.63	0.65	0.65	0.07	0.65	0.63	0.64	0.53	0.65	0.85
SB0662_49	0.55	0.69	0.37	0.56	0.79	0.37	0.40	0.25	0.65	0.22	0.37	0.40	0.61	0.20	0.80	0.65
SB0663_6	0.55	0.68	0.27	0.55	0.79	0.21	0.30	0.38	0.63	0.37	0.28	0.32	0.61	0.37	0.79	0.63	0.37
SB0664_28	0.55	0.68	0.28	0.55	0.79	0.22	0.30	0.38	0.64	0.37	0.28	0.33	0.61	0.36	0.79	0.63	0.37	0.13
SB0664_42	0.55	0.68	0.38	0.55	0.79	0.37	0.40	0.40	0.65	0.38	0.38	0.40	0.61	0.38	0.79	0.65	0.39	0.37	0.37
SB0665_33	0.56	0.70	0.34	0.57	0.79	0.34	0.25	0.43	0.64	0.42	0.34	0.21	0.62	0.41	0.79	0.64	0.41	0.32	0.34	0.41
SB0668_36	0.55	0.69	0.37	0.56	0.79	0.37	0.40	0.25	0.65	0.22	0.37	0.40	0.61	0.20	0.80	0.65	0.00	0.37	0.37	0.39	0.41
SB0668_37	0.55	0.68	0.26	0.55	0.79	0.19	0.33	0.38	0.63	0.36	0.26	0.34	0.61	0.36	0.79	0.64	0.37	0.21	0.21	0.38	0.34	0.37
SB0669_10	0.55	0.68	0.27	0.55	0.79	0.21	0.30	0.38	0.63	0.37	0.28	0.32	0.61	0.37	0.79	0.63	0.37	0.00	0.13	0.37	0.32	0.37	0.21
SB0670_33	0.55	0.68	0.28	0.55	0.79	0.22	0.30	0.38	0.64	0.37	0.28	0.33	0.61	0.36	0.79	0.63	0.37	0.13	0.00	0.37	0.34	0.37	0.21	0.13
SB0670_34	0.55	0.68	0.38	0.55	0.79	0.37	0.40	0.40	0.65	0.38	0.38	0.40	0.61	0.38	0.79	0.65	0.39	0.37	0.37	0.00	0.41	0.39	0.38	0.37	0.37
SB0672_19	0.69	0.59	0.63	0.49	0.85	0.63	0.65	0.65	0.07	0.65	0.63	0.64	0.53	0.65	0.85	0.00	0.65	0.63	0.63	0.65	0.64	0.65	0.64	0.63	0.63	0.65
SB0675_22	0.55	0.68	0.27	0.55	0.79	0.21	0.30	0.38	0.63	0.37	0.28	0.32	0.61	0.37	0.79	0.63	0.37	0.00	0.13	0.37	0.32	0.37	0.21	0.00	0.13	0.37	0.63
SB0676_15	0.55	0.68	0.28	0.55	0.79	0.22	0.30	0.38	0.64	0.37	0.28	0.33	0.61	0.36	0.79	0.63	0.37	0.13	0.00	0.37	0.34	0.37	0.21	0.13	0.00	0.37	0.63	0.13
SB0677_25	0.69	0.56	0.60	0.44	0.84	0.60	0.62	0.62	0.54	0.62	0.60	0.61	0.48	0.61	0.84	0.53	0.62	0.60	0.60	0.61	0.62	0.62	0.61	0.60	0.60	0.61	0.54	0.60	0.60
SB0678_11	0.69	0.59	0.63	0.49	0.85	0.63	0.65	0.65	0.07	0.65	0.63	0.64	0.53	0.65	0.85	0.00	0.65	0.63	0.63	0.65	0.64	0.65	0.64	0.63	0.63	0.65	0.00	0.63	0.63	0.54
Entoporibacteria BFL divergence (pairwise divergence in mya)
	AGPOR5	MSPOR6	PCPOR1	PCPOR2a	PCPOR2b	PCPOR4	PNGco_C_bin3	PNGco_C_binSS2	Plut_88864	Plut_88880	Plut_88885	Plut_88888	Plut_88891	SB0661_29	SB0661_50	SB0662_35	SB0662_49	SB0663_6	SB0664_28	SB0664_42	SB0665_33	SB0668_36	SB0668_37	SB0669_10	SB0670_33	SB0670_34	SB0672_19	SB0675_22	SB0676_15	SB0677_25	SB0678_11		Earliest divergence	9.917977528
AGPOR5
MSPOR6	8.46
PCPOR1	6.08	7.57
PCPOR2a	6.95	6.07	6.13
PCPOR2b	8.82	9.92	8.87	9.03
PCPOR4	6.07	7.62	2.76	6.08	8.89
PNGco_C_bin3	6.22	7.83	3.73	6.34	8.88	3.64
PNGco_C_binSS2	6.16	7.75	4.15	6.33	8.95	4.10	4.72
Plut_88864	7.79	6.60	7.09	5.49	9.57	7.01	7.26	7.28
Plut_88880	6.11	7.74	4.04	6.27	8.85	3.96	4.59	1.62	7.22
Plut_88885	6.07	7.63	1.47	6.16	8.78	2.88	3.71	4.17	7.10	4.02
Plut_88888	6.17	7.83	3.73	6.37	8.84	3.80	2.86	4.74	7.15	4.61	3.65
Plut_88891	7.54	6.43	6.74	4.83	9.44	6.76	6.94	6.83	5.98	6.82	6.80	6.95
SB0661_29	6.06	7.71	4.06	6.28	8.94	4.09	4.49	2.67	7.29	2.35	4.08	4.44	6.85
SB0661_50	8.86	9.80	8.98	9.07	2.21	8.89	9.01	9.06	9.54	8.89	8.92	8.92	9.37	8.89
SB0662_35	7.80	6.63	7.09	5.48	9.56	7.04	7.32	7.30	0.83	7.26	7.13	7.19	5.99	7.25	9.55
SB0662_49	6.18	7.78	4.17	6.33	8.83	4.15	4.54	2.78	7.33	2.51	4.13	4.51	6.88	2.26	8.97	7.27
SB0663_6	6.16	7.64	3.03	6.20	8.89	2.36	3.35	4.30	7.11	4.17	3.12	3.63	6.81	4.14	8.91	7.11	4.11
SB0664_28	6.13	7.68	3.10	6.20	8.85	2.42	3.39	4.24	7.14	4.15	3.10	3.71	6.88	4.03	8.89	7.09	4.10	1.48
SB0664_42	6.18	7.67	4.24	6.22	8.85	4.20	4.54	4.45	7.27	4.28	4.24	4.54	6.81	4.23	8.84	7.27	4.35	4.17	4.12
SB0665_33	6.29	7.81	3.85	6.42	8.86	3.80	2.80	4.86	7.23	4.67	3.82	2.35	7.01	4.59	8.93	7.23	4.56	3.62	3.76	4.64
SB0668_36	6.18	7.78	4.17	6.33	8.83	4.15	4.54	2.78	7.33	2.51	4.13	4.51	6.88	2.26	8.97	7.27	0.00	4.11	4.10	4.35	4.56
SB0668_37	6.13	7.69	2.95	6.19	8.86	2.09	3.66	4.23	7.09	4.09	2.95	3.78	6.85	4.09	8.88	7.16	4.13	2.39	2.31	4.27	3.85	4.13
SB0669_10	6.16	7.64	3.03	6.20	8.88	2.35	3.35	4.29	7.11	4.17	3.12	3.63	6.81	4.13	8.90	7.10	4.11	0.00	1.48	4.16	3.62	4.11	2.39
SB0670_33	6.13	7.68	3.10	6.20	8.85	2.42	3.39	4.24	7.14	4.15	3.10	3.71	6.88	4.03	8.89	7.09	4.10	1.48	0.00	4.12	3.76	4.10	2.31	1.48
SB0670_34	6.18	7.67	4.24	6.22	8.85	4.20	4.54	4.45	7.28	4.28	4.24	4.54	6.81	4.23	8.84	7.27	4.35	4.17	4.12	0.00	4.64	4.35	4.27	4.16	4.12
SB0672_19	7.79	6.63	7.09	5.49	9.56	7.05	7.32	7.31	0.84	7.26	7.13	7.18	6.01	7.26	9.55	0.05	7.27	7.10	7.10	7.27	7.24	7.27	7.15	7.10	7.10	7.27
SB0675_22	6.16	7.64	3.03	6.20	8.88	2.35	3.35	4.29	7.11	4.17	3.12	3.63	6.81	4.13	8.90	7.10	4.11	0.00	1.48	4.16	3.62	4.11	2.39	0.00	1.48	4.16	7.10
SB0676_15	6.13	7.67	3.10	6.20	8.85	2.42	3.39	4.24	7.14	4.15	3.10	3.71	6.88	4.03	8.89	7.09	4.11	1.48	0.00	4.12	3.77	4.11	2.31	1.48	0.00	4.12	7.09	1.48
SB0677_25	7.77	6.25	6.79	4.93	9.48	6.69	6.98	6.95	6.02	6.96	6.79	6.90	5.35	6.88	9.40	6.01	6.99	6.79	6.78	6.88	6.95	6.99	6.90	6.78	6.78	6.88	6.02	6.78	6.78
SB0678_11	7.79	6.63	7.09	5.49	9.56	7.05	7.31	7.31	0.83	7.26	7.13	7.18	6.00	7.26	9.55	0.05	7.27	7.10	7.10	7.27	7.24	7.27	7.15	7.10	7.10	7.27	0.00	7.10	7.09	6.02
Entoporibacteria PAF divergence (pairwise divergence in mya)
	AGPOR5	MSPOR6	PCPOR1	PCPOR2a	PCPOR2b	PCPOR4	PNGco_C_bin3	PNGco_C_binSS2	Plut_88864	Plut_88880	Plut_88885	Plut_88888	Plut_88891	SB0661_29	SB0661_50	SB0662_35	SB0662_49	SB0663_6	SB0664_28	SB0664_42	SB0665_33	SB0668_36	SB0668_37	SB0669_10	SB0670_33	SB0670_34	SB0672_19	SB0675_22	SB0676_15	SB0677_25	SB0678_11
AGPOR5																																	Earliest divergence	304.3793103
MSPOR6	259.76
PCPOR1	186.45	232.28
PCPOR2a	213.24	186.34	188.07
PCPOR2b	270.55	304.38	272.21	277.07
PCPOR4	186.38	233.83	84.59	186.72	272.79
PNGco_C_bin3	190.86	240.38	114.52	194.62	272.52	111.79
PNGco_C_binSS2	189.10	237.72	127.38	194.17	274.55	125.83	144.79
Plut_88864	239.03	202.48	217.48	168.38	293.83	215.24	222.72	223.55
Plut_88880	187.52	237.69	124.10	192.41	271.59	121.45	140.90	49.76	221.66
Plut_88885	186.17	234.28	45.07	188.90	269.59	88.38	113.83	128.03	217.79	123.45
Plut_88888	189.41	240.34	114.48	195.38	271.24	116.59	87.72	145.38	219.31	141.62	111.97
Plut_88891	231.52	197.34	206.83	148.34	289.79	207.34	213.10	209.52	183.62	209.38	208.69	213.21
SB0661_29	185.97	236.66	124.55	192.69	274.28	125.48	137.66	81.83	223.66	72.00	125.07	136.31	210.21
SB0661_50	272.03	300.72	275.72	278.24	67.90	272.93	276.48	277.93	292.76	272.86	273.72	273.83	287.48	272.69
SB0662_35	239.41	203.55	217.62	168.24	293.28	216.17	224.62	224.07	25.55	222.79	218.93	220.66	183.76	222.48	293.00
SB0662_49	189.66	238.66	127.90	194.17	271.10	127.48	139.38	85.38	224.90	76.90	126.69	138.31	211.21	69.24	275.28	223.14
SB0663_6	189.00	234.45	93.07	190.24	272.76	72.28	102.76	131.86	218.28	128.07	95.72	111.45	209.00	126.93	273.31	218.14	126.10
SB0664_28	188.10	235.59	95.24	190.28	271.66	74.28	104.00	130.07	219.28	127.34	95.14	113.83	211.17	123.69	272.90	217.69	125.97	45.34
SB0664_42	189.55	235.45	130.17	190.97	271.62	129.03	139.21	136.66	223.21	131.24	130.17	139.45	208.93	129.90	271.45	223.10	133.55	127.83	126.34
SB0665_33	192.97	239.72	118.14	196.93	271.97	116.62	86.07	149.17	221.90	143.45	117.14	72.17	215.24	140.90	273.93	222.00	139.83	111.24	115.52	142.48
SB0668_36	189.66	238.66	127.90	194.17	271.10	127.48	139.38	85.38	224.90	76.90	126.69	138.31	211.21	69.24	275.28	223.14	0.00	126.10	125.97	133.55	139.83
SB0668_37	188.24	236.07	90.45	189.93	271.97	64.24	112.17	129.79	217.72	125.52	90.66	115.97	210.28	125.38	272.52	219.76	126.66	73.41	70.83	130.97	118.07	126.66
SB0669_10	188.97	234.38	93.00	190.14	272.66	72.17	102.72	131.76	218.17	127.97	95.66	111.38	208.93	126.86	273.28	218.03	126.03	0.07	45.28	127.72	111.17	126.03	73.34
SB0670_33	188.10	235.59	95.24	190.28	271.66	74.28	104.00	130.07	219.28	127.34	95.14	113.83	211.17	123.69	272.90	217.69	125.97	45.34	0.00	126.34	115.52	125.97	70.83	45.28
SB0670_34	189.59	235.48	130.17	191.03	271.69	129.00	139.28	136.66	223.28	131.24	130.21	139.48	208.90	129.97	271.41	223.17	133.55	127.83	126.34	0.03	142.52	133.55	130.93	127.72	126.34
SB0672_19	239.14	203.62	217.59	168.59	293.41	216.31	224.52	224.31	25.66	222.93	218.72	220.31	184.31	222.83	293.03	1.55	223.00	218.03	217.79	223.00	222.14	223.00	219.52	217.93	217.79	223.07
SB0675_22	188.97	234.38	93.00	190.14	272.66	72.17	102.72	131.76	218.17	127.97	95.66	111.38	208.93	126.86	273.28	218.03	126.03	0.07	45.28	127.72	111.17	126.03	73.34	0.00	45.28	127.72	217.93
SB0676_15	188.14	235.52	95.28	190.28	271.62	74.31	104.10	130.14	219.21	127.38	95.17	113.90	211.24	123.66	272.86	217.66	126.00	45.41	0.07	126.41	115.55	126.00	70.90	45.34	0.07	126.41	217.72	45.34
SB0677_25	238.38	191.72	208.31	151.17	290.86	205.17	214.07	213.41	184.90	213.45	208.45	211.83	164.21	211.03	288.59	184.45	214.45	208.24	207.97	211.21	213.38	214.45	211.62	208.17	207.97	211.21	184.76	208.17	208.00
SB0678_11	239.07	203.55	217.52	168.52	293.45	216.28	224.48	224.31	25.59	222.93	218.72	220.31	184.21	222.83	293.03	1.48	223.00	218.03	217.79	223.00	222.14	223.00	219.52	217.93	217.79	223.07	0.10	217.93	217.72	184.66
