# Supplementary material for: Comparative Genomics Provides Insight into the Function of Broad-Host Range Sponge Symbionts
Source: mBio. 2021 Sep 14;12(5):e01577-21. doi: 10.1128/mBio.01577-21 (PMC8546597; doi:10.1128/mBio.01577-21)
Supplement: TABLE S2 [file mbio.01577-21-st002.txt]

Table S2. SRR accessions for all Illumina metagenomic datasets assembled and binned in this study.
Accession	Sponge
SRR10406097	Rhopaloeides odorabile
SRR10406098	Rhopaloeides odorabile
SRR10406099	Rhopaloeides odorabile
SRR10406100	Rhopaloeides odorabile
SRR10406101	Rhopaloeides odorabile
SRR10406102	Rhopaloeides odorabile
SRR10406103	Rhopaloeides odorabile
SRR10406104	Rhopaloeides odorabile
SRR10406105	Rhopaloeides odorabile
SRR10406134	Rhopaloeides odorabile
SRR10406136	Rhopaloeides odorabile
SRR10406137	Rhopaloeides odorabile
SRX4334774	Iophon methanophila
SRX4334775	Iophon methanophila
SRR11247072	Cinachyrella sp.
SRR11247073	Cinachyrella sp.
SRR11247074	Cinachyrella sp.
SRR10694902	Coscinoderma mathewsi
SRR10694903	Coscinoderma mathewsi
SRR10406138	Lamellodysidea herbacea
SRR10406139	Lamellodysidea herbacea
SRR10406140	Lamellodysidea herbacea
SRR10406093	Cymbastela coralliophila
SRR10406106	Carteriospongia foliascens
SRR10406107	Carteriospongia foliascens
SRR10406118	Stylissa flabelliformis
SRR9841427	Ircinia ramosa
SRR9841428	Ircinia ramosa
SRR8755744	Myxilla sp.
SRR8088662	Hexadella dedritifera
SRR8088660	Hexadella cf. dedritifera
SRR7153373	Geodia parva
SRR7153375	Geodia parva
SRR7464845	Hymedesmia methanophila
SRR2157455	Theonella swinhoei
SRR6049383	Theonella swinhoei
