# Supplementary material for: Comparative Genomics Provides Insight into the Function of Broad-Host Range Sponge Symbionts
Source: mBio. 2021 Sep 14;12(5):e01577-21. doi: 10.1128/mBio.01577-21 (PMC8546597; doi:10.1128/mBio.01577-21)
Supplement: TABLE S3 [file mbio.01577-21-st003.txt]

Table S3. Accessions and metadata for all Poribacteria genomes analyzed in this study.
Assembly	Strain	Organism	Organism Groups	BioSample	BioProject	Level	Size(Mb)	GC%	Replicons	WGS	Scaffolds	CDS	Release Date	GenBank FTP	RefSeq FTP
GCA_002687025.1	ARS61	Candidatus Poribacteria bacterium	Bacteria;Bacteria incertae sedis;Bacteria candidate phyla	SAMN07619755	PRJNA391943	Contig	5.33925	66.6		NYZG01	457	4453	2017-10-24T00:00:00Z	ftp://ftp.ncbi.nlm.nih.gov/genomes/all/GCA/002/687/025/GCA_002687025.1_ASM268702v1
GCA_002690165.1	ARS1035	Candidatus Poribacteria bacterium	Bacteria;Bacteria incertae sedis;Bacteria candidate phyla	SAMN07619754	PRJNA391943	Contig	3.96736	41.9		NZDP01	187	3266	2017-10-24T00:00:00Z	ftp://ftp.ncbi.nlm.nih.gov/genomes/all/GCA/002/690/165/GCA_002690165.1_ASM269016v1
GCA_002691715.1	MED599	Candidatus Poribacteria bacterium	Bacteria;Bacteria incertae sedis;Bacteria candidate phyla	SAMN07619757	PRJNA391943	Contig	4.81195	40.1		NZIS01	217	3957	2017-10-24T00:00:00Z	ftp://ftp.ncbi.nlm.nih.gov/genomes/all/GCA/002/691/715/GCA_002691715.1_ASM269171v1
GCA_002697225.1	NAT81	Candidatus Poribacteria bacterium	Bacteria;Bacteria incertae sedis;Bacteria candidate phyla	SAMN07619760	PRJNA391943	Contig	4.16744	41.5		NZUQ01	168	3396	2017-10-24T00:00:00Z	ftp://ftp.ncbi.nlm.nih.gov/genomes/all/GCA/002/697/225/GCA_002697225.1_ASM269722v1
GCA_002697285.1	NAT79	Candidatus Poribacteria bacterium	Bacteria;Bacteria incertae sedis;Bacteria candidate phyla	SAMN07619759	PRJNA391943	Scaffold	4.24277	40.1		NZUT01	122	3390	2017-10-24T00:00:00Z	ftp://ftp.ncbi.nlm.nih.gov/genomes/all/GCA/002/697/285/GCA_002697285.1_ASM269728v1
GCA_002699335.1	NAT1	Candidatus Poribacteria bacterium	Bacteria;Bacteria incertae sedis;Bacteria candidate phyla	SAMN07619758	PRJNA391943	Contig	6.42189	46.8		PACG01	257	5579	2017-10-24T00:00:00Z	ftp://ftp.ncbi.nlm.nih.gov/genomes/all/GCA/002/699/335/GCA_002699335.1_ASM269933v1
GCA_002709695.1	SP142	Candidatus Poribacteria bacterium	Bacteria;Bacteria incertae sedis;Bacteria candidate phyla	SAMN07619766	PRJNA391943	Contig	5.19697	41.1		PAQF01	87	4227	2017-10-25T00:00:00Z	ftp://ftp.ncbi.nlm.nih.gov/genomes/all/GCA/002/709/695/GCA_002709695.1_ASM270969v1
GCA_002713895.1	SAT1451	Candidatus Poribacteria bacterium	Bacteria;Bacteria incertae sedis;Bacteria candidate phyla	SAMN07619765	PRJNA391943	Contig	4.96303	41.8		PAVB01	160	4080	2017-10-25T00:00:00Z	ftp://ftp.ncbi.nlm.nih.gov/genomes/all/GCA/002/713/895/GCA_002713895.1_ASM271389v1
GCA_002714785.1	SAT10	Candidatus Poribacteria bacterium	Bacteria;Bacteria incertae sedis;Bacteria candidate phyla	SAMN07619764	PRJNA391943	Contig	4.7322	40		PAYP01	123	3742	2017-10-25T00:00:00Z	ftp://ftp.ncbi.nlm.nih.gov/genomes/all/GCA/002/714/785/GCA_002714785.1_ASM271478v1
GCA_002726605.1	NP60	Candidatus Poribacteria bacterium	Bacteria;Bacteria incertae sedis;Bacteria candidate phyla	SAMN07619762	PRJNA391943	Contig	5.8144	40.2		PBTM01	120	4728	2017-10-26T00:00:00Z	ftp://ftp.ncbi.nlm.nih.gov/genomes/all/GCA/002/726/605/GCA_002726605.1_ASM272660v1
GCA_002729015.1	RS423	Candidatus Poribacteria bacterium	Bacteria;Bacteria incertae sedis;Bacteria candidate phyla	SAMN07619763	PRJNA391943	Contig	5.32606	40.2		PBVO01	166	4286	2017-10-26T00:00:00Z	ftp://ftp.ncbi.nlm.nih.gov/genomes/all/GCA/002/729/015/GCA_002729015.1_ASM272901v1
GCA_002729415.1	NP41	Candidatus Poribacteria bacterium	Bacteria;Bacteria incertae sedis;Bacteria candidate phyla	SAMN07619761	PRJNA391943	Contig	5.34453	43.2		PBXZ01	243	4271	2017-10-26T00:00:00Z	ftp://ftp.ncbi.nlm.nih.gov/genomes/all/GCA/002/729/415/GCA_002729415.1_ASM272941v1
GCA_003529525.1	UBA9662	Candidatus Poribacteria bacterium	Bacteria;Bacteria incertae sedis;Bacteria candidate phyla	SAMN08020159	PRJNA417962	Scaffold	4.87225	40.7		DPVI01	684	4398	2018-09-10T00:00:00Z	ftp://ftp.ncbi.nlm.nih.gov/genomes/all/GCA/003/529/525/GCA_003529525.1_ASM352952v1
GCA_003635185.1	PCPOR2a	Candidatus Poribacteria bacterium	Bacteria;Bacteria incertae sedis;Bacteria candidate phyla	SAMN08660812	PRJNA433267	Scaffold	4.56623	43		PYJA01	141	3874	2018-10-11T00:00:00Z	ftp://ftp.ncbi.nlm.nih.gov/genomes/all/GCA/003/635/185/GCA_003635185.1_ASM363518v1
GCA_003635195.1	PCPOR4	Candidatus Poribacteria bacterium	Bacteria;Bacteria incertae sedis;Bacteria candidate phyla	SAMN08660835	PRJNA433267	Scaffold	6.44957	47.3		PYIY01	214	5338	2018-10-11T00:00:00Z	ftp://ftp.ncbi.nlm.nih.gov/genomes/all/GCA/003/635/195/GCA_003635195.1_ASM363519v1
GCA_003635205.1	PCPOR2	Candidatus Poribacteria bacterium	Bacteria;Bacteria incertae sedis;Bacteria candidate phyla	SAMN08660790	PRJNA433267	Scaffold	5.14883	48.2		PYJB01	76	4238	2018-10-11T00:00:00Z	ftp://ftp.ncbi.nlm.nih.gov/genomes/all/GCA/003/635/205/GCA_003635205.1_ASM363520v1
GCA_003635255.1	PCPOR1	Candidatus Poribacteria bacterium	Bacteria;Bacteria incertae sedis;Bacteria candidate phyla	SAMN08660789	PRJNA433267	Scaffold	5.37772	47.3		PYJC01	178	4541	2018-10-11T00:00:00Z	ftp://ftp.ncbi.nlm.nih.gov/genomes/all/GCA/003/635/255/GCA_003635255.1_ASM363525v1
GCA_003635265.1	PCPOR2b	Candidatus Poribacteria bacterium	Bacteria;Bacteria incertae sedis;Bacteria candidate phyla	SAMN08660834	PRJNA433267	Scaffold	5.30373	49.4		PYIZ01	53	4478	2018-10-11T00:00:00Z	ftp://ftp.ncbi.nlm.nih.gov/genomes/all/GCA/003/635/265/GCA_003635265.1_ASM363526v1
GCA_003635305.1	AGPOR5	Candidatus Poribacteria bacterium	Bacteria;Bacteria incertae sedis;Bacteria candidate phyla	SAMN08649149	PRJNA433267	Scaffold	4.35183	53.8		PYJE01	213	3673	2018-10-11T00:00:00Z	ftp://ftp.ncbi.nlm.nih.gov/genomes/all/GCA/003/635/305/GCA_003635305.1_ASM363530v1
GCA_003635315.1	MSPOR6	Candidatus Poribacteria bacterium	Bacteria;Bacteria incertae sedis;Bacteria candidate phyla	SAMN08649923	PRJNA433267	Scaffold	4.3291	38.2		PYJD01	50	3490	2018-10-11T00:00:00Z	ftp://ftp.ncbi.nlm.nih.gov/genomes/all/GCA/003/635/315/GCA_003635315.1_ASM363531v1
GCA_007571305.1	PNGco_C_binSS2	Candidatus Poribacteria bacterium	Bacteria;Bacteria incertae sedis;Bacteria candidate phyla	SAMN10273073	PRJNA488959	Contig	4.81616	47.3		RKRR01	200	0	2019-07-29T00:00:00Z	ftp://ftp.ncbi.nlm.nih.gov/genomes/all/GCA/007/571/305/GCA_007571305.1_ASM757130v1
GCA_007571355.1	PNGco_C_bin3	Candidatus Poribacteria bacterium	Bacteria;Bacteria incertae sedis;Bacteria candidate phyla	SAMN10273070	PRJNA488959	Contig	4.70994	48.3		RKRO01	590	0	2019-07-29T00:00:00Z	ftp://ftp.ncbi.nlm.nih.gov/genomes/all/GCA/007/571/355/GCA_007571355.1_ASM757135v1
GCA_009835465.1	SB0668_bin_40	Candidatus Poribacteria bacterium	Bacteria;Bacteria incertae sedis;Bacteria candidate phyla	SAMN12598498	PRJNA555144	Scaffold	3.02635	42.9		VXXJ01	683	2312	2020-01-09T00:00:00Z	ftp://ftp.ncbi.nlm.nih.gov/genomes/all/GCA/009/835/465/GCA_009835465.1_ASM983546v1
GCA_009835485.1	SB0668_bin_36	Candidatus Poribacteria bacterium	Bacteria;Bacteria incertae sedis;Bacteria candidate phyla	SAMN12598495	PRJNA555144	Scaffold	4.85248	48.6		VXXG01	594	4164	2020-01-09T00:00:00Z	ftp://ftp.ncbi.nlm.nih.gov/genomes/all/GCA/009/835/485/GCA_009835485.1_ASM983548v1
GCA_009835515.1	SB0668_bin_37	Candidatus Poribacteria bacterium	Bacteria;Bacteria incertae sedis;Bacteria candidate phyla	SAMN12598496	PRJNA555144	Scaffold	4.85127	48		VXXH01	881	4069	2020-01-09T00:00:00Z	ftp://ftp.ncbi.nlm.nih.gov/genomes/all/GCA/009/835/515/GCA_009835515.1_ASM983551v1
GCA_009837625.1	SB0665_bin_33	Candidatus Poribacteria bacterium	Bacteria;Bacteria incertae sedis;Bacteria candidate phyla	SAMN12598390	PRJNA555144	Scaffold	3.66401	49.5		VXTF01	767	3019	2020-01-09T00:00:00Z	ftp://ftp.ncbi.nlm.nih.gov/genomes/all/GCA/009/837/625/GCA_009837625.1_ASM983762v1
GCA_009838315.1	SB0664_bin_42	Candidatus Poribacteria bacterium	Bacteria;Bacteria incertae sedis;Bacteria candidate phyla	SAMN12598356	PRJNA555144	Scaffold	3.47331	48.7		VXRX01	726	3047	2020-01-09T00:00:00Z	ftp://ftp.ncbi.nlm.nih.gov/genomes/all/GCA/009/838/315/GCA_009838315.1_ASM983831v1
GCA_009838805.1	SB0664_bin_28	Candidatus Poribacteria bacterium	Bacteria;Bacteria incertae sedis;Bacteria candidate phyla	SAMN12598340	PRJNA555144	Scaffold	5.58496	47.6		VXRH01	507	4705	2020-01-09T00:00:00Z	ftp://ftp.ncbi.nlm.nih.gov/genomes/all/GCA/009/838/805/GCA_009838805.1_ASM983880v1
GCA_009839085.1	SB0663_bin_6	Candidatus Poribacteria bacterium	Bacteria;Bacteria incertae sedis;Bacteria candidate phyla	SAMN12598316	PRJNA555144	Scaffold	5.50875	48		VXQJ01	764	4575	2020-01-09T00:00:00Z	ftp://ftp.ncbi.nlm.nih.gov/genomes/all/GCA/009/839/085/GCA_009839085.1_ASM983908v1
GCA_009839665.1	SB0662_bin_50	Candidatus Poribacteria bacterium	Bacteria;Bacteria incertae sedis;Bacteria candidate phyla	SAMN12598287	PRJNA555144	Scaffold	5.30511	47.6		VXPG01	854	4561	2020-01-09T00:00:00Z	ftp://ftp.ncbi.nlm.nih.gov/genomes/all/GCA/009/839/665/GCA_009839665.1_ASM983966v1
GCA_009839745.1	SB0662_bin_49	Candidatus Poribacteria bacterium	Bacteria;Bacteria incertae sedis;Bacteria candidate phyla	SAMN12598285	PRJNA555144	Scaffold	5.03992	48.2		VXPE01	141	4278	2020-01-09T00:00:00Z	ftp://ftp.ncbi.nlm.nih.gov/genomes/all/GCA/009/839/745/GCA_009839745.1_ASM983974v1
GCA_009839975.1	SB0662_bin_35	Candidatus Poribacteria bacterium	Bacteria;Bacteria incertae sedis;Bacteria candidate phyla	SAMN12598270	PRJNA555144	Scaffold	4.77992	42		VXOP01	454	3824	2020-01-09T00:00:00Z	ftp://ftp.ncbi.nlm.nih.gov/genomes/all/GCA/009/839/975/GCA_009839975.1_ASM983997v1
GCA_009840785.1	SB0661_bin_50	Candidatus Poribacteria bacterium	Bacteria;Bacteria incertae sedis;Bacteria candidate phyla	SAMN12598230	PRJNA555144	Scaffold	5.06493	49.4		VXNB01	874	4357	2020-01-09T00:00:00Z	ftp://ftp.ncbi.nlm.nih.gov/genomes/all/GCA/009/840/785/GCA_009840785.1_ASM984078v1
GCA_009841255.1	SB0661_bin_29	Candidatus Poribacteria bacterium	Bacteria;Bacteria incertae sedis;Bacteria candidate phyla	SAMN12598206	PRJNA555144	Scaffold	5.7304	48.3		VXMD01	87	4746	2020-01-09T00:00:00Z	ftp://ftp.ncbi.nlm.nih.gov/genomes/all/GCA/009/841/255/GCA_009841255.1_ASM984125v1
GCA_009842115.1	SB0678_bin_11	Candidatus Poribacteria bacterium	Bacteria;Bacteria incertae sedis;Bacteria candidate phyla	SAMN12598722	PRJNA555144	Scaffold	4.08399	42.3		VYFZ01	644	3257	2020-01-09T00:00:00Z	ftp://ftp.ncbi.nlm.nih.gov/genomes/all/GCA/009/842/115/GCA_009842115.1_ASM984211v1
GCA_009842375.1	SB0677_bin_25	Candidatus Poribacteria bacterium	Bacteria;Bacteria incertae sedis;Bacteria candidate phyla	SAMN12598709	PRJNA555144	Scaffold	3.98166	42.8		VYFM01	724	3193	2020-01-09T00:00:00Z	ftp://ftp.ncbi.nlm.nih.gov/genomes/all/GCA/009/842/375/GCA_009842375.1_ASM984237v1
GCA_009843285.1	SB0676_bin_15	Candidatus Poribacteria bacterium	Bacteria;Bacteria incertae sedis;Bacteria candidate phyla	SAMN12598664	PRJNA555144	Scaffold	4.97281	48		VYDT01	732	4208	2020-01-09T00:00:00Z	ftp://ftp.ncbi.nlm.nih.gov/genomes/all/GCA/009/843/285/GCA_009843285.1_ASM984328v1
GCA_009843785.1	SB0675_bin_22	Candidatus Poribacteria bacterium	Bacteria;Bacteria incertae sedis;Bacteria candidate phyla	SAMN12598638	PRJNA555144	Scaffold	6.17073	47.6		VYCT01	391	5118	2020-01-09T00:00:00Z	ftp://ftp.ncbi.nlm.nih.gov/genomes/all/GCA/009/843/785/GCA_009843785.1_ASM984378v1
GCA_009844955.1	SB0672_bin_19	Candidatus Poribacteria bacterium	Bacteria;Bacteria incertae sedis;Bacteria candidate phyla	SAMN12598580	PRJNA555144	Scaffold	3.21238	42.7		VYAN01	662	2568	2020-01-09T00:00:00Z	ftp://ftp.ncbi.nlm.nih.gov/genomes/all/GCA/009/844/955/GCA_009844955.1_ASM984495v1
GCA_009845505.1	SB0670_bin_34	Candidatus Poribacteria bacterium	Bacteria;Bacteria incertae sedis;Bacteria candidate phyla	SAMN12598552	PRJNA555144	Scaffold	4.77639	48.1		VXZL01	691	4088	2020-01-09T00:00:00Z	ftp://ftp.ncbi.nlm.nih.gov/genomes/all/GCA/009/845/505/GCA_009845505.1_ASM984550v1
GCA_009845545.1	SB0670_bin_33	Candidatus Poribacteria bacterium	Bacteria;Bacteria incertae sedis;Bacteria candidate phyla	SAMN12598551	PRJNA555144	Scaffold	5.5676	47.6		VXZK01	401	4707	2020-01-09T00:00:00Z	ftp://ftp.ncbi.nlm.nih.gov/genomes/all/GCA/009/845/545/GCA_009845545.1_ASM984554v1
GCA_009846415.1	SB0669_bin_10	Candidatus Poribacteria bacterium	Bacteria;Bacteria incertae sedis;Bacteria candidate phyla	SAMN12598506	PRJNA555144	Scaffold	5.86246	47.9		VXXR01	613	4846	2020-01-09T00:00:00Z	ftp://ftp.ncbi.nlm.nih.gov/genomes/all/GCA/009/846/415/GCA_009846415.1_ASM984641v1
GCA_012267415.1	Plut_88864	Candidatus Poribacteria bacterium	Bacteria;Bacteria incertae sedis;Bacteria candidate phyla	SAMN12097981	PRJNA545004	Scaffold	5.45963	41.8		JAAXGN01	170	0	2020-04-09T00:00:00Z	ftp://ftp.ncbi.nlm.nih.gov/genomes/all/GCA/012/267/415/GCA_012267415.1_ASM1226741v1
GCA_012270795.1	Plut_88891	Candidatus Poribacteria bacterium	Bacteria;Bacteria incertae sedis;Bacteria candidate phyla	SAMN12097986	PRJNA545004	Scaffold	5.18179	41.5		JAAXHO01	298	0	2020-04-09T00:00:00Z	ftp://ftp.ncbi.nlm.nih.gov/genomes/all/GCA/012/270/795/GCA_012270795.1_ASM1227079v1
GCA_012270865.1	Plut_88888	Candidatus Poribacteria bacterium	Bacteria;Bacteria incertae sedis;Bacteria candidate phyla	SAMN12097985	PRJNA545004	Scaffold	5.27733	47.9		JAAXHL01	223	0	2020-04-09T00:00:00Z	ftp://ftp.ncbi.nlm.nih.gov/genomes/all/GCA/012/270/865/GCA_012270865.1_ASM1227086v1
GCA_012270875.1	Plut_88885	Candidatus Poribacteria bacterium	Bacteria;Bacteria incertae sedis;Bacteria candidate phyla	SAMN12097984	PRJNA545004	Scaffold	5.74101	47.3		JAAXHI01	598	0	2020-04-09T00:00:00Z	ftp://ftp.ncbi.nlm.nih.gov/genomes/all/GCA/012/270/875/GCA_012270875.1_ASM1227087v1
GCA_012271015.1	Plut_88880	Candidatus Poribacteria bacterium	Bacteria;Bacteria incertae sedis;Bacteria candidate phyla	SAMN12097983	PRJNA545004	Scaffold	4.94576	47.7		JAAXHD01	439	0	2020-04-09T00:00:00Z	ftp://ftp.ncbi.nlm.nih.gov/genomes/all/GCA/012/271/015/GCA_012271015.1_ASM1227101v1
GCA_012271095.1	Plut_88879	Candidatus Poribacteria bacterium	Bacteria;Bacteria incertae sedis;Bacteria candidate phyla	SAMN12097982	PRJNA545004	Scaffold	4.16431	54.6		JAAXHC01	1178	0	2020-04-09T00:00:00Z	ftp://ftp.ncbi.nlm.nih.gov/genomes/all/GCA/012/271/095/GCA_012271095.1_ASM1227109v1
GCA_012963625.1	UWMA-0133	Candidatus Poribacteria bacterium	Bacteria;Bacteria incertae sedis;Bacteria candidate phyla	SAMN10967481	PRJNA522654	Contig	3.96263	43.5		DTVM01	1331	3773	2020-05-04T00:00:00Z	ftp://ftp.ncbi.nlm.nih.gov/genomes/all/GCA/012/963/625/GCA_012963625.1_ASM1296362v1
GCA_012963885.1	UWMA-0119	Candidatus Poribacteria bacterium	Bacteria;Bacteria incertae sedis;Bacteria candidate phyla	SAMN10967467	PRJNA522654	Scaffold	6.84455	43.6		DTUY01	420	5835	2020-05-04T00:00:00Z	ftp://ftp.ncbi.nlm.nih.gov/genomes/all/GCA/012/963/885/GCA_012963885.1_ASM1296388v1
GCA_012964025.1	UWMA-0113	Candidatus Poribacteria bacterium	Bacteria;Bacteria incertae sedis;Bacteria candidate phyla	SAMN10967461	PRJNA522654	Scaffold	8.31854	43.8		DTUS01	1413	7085	2020-05-04T00:00:00Z	ftp://ftp.ncbi.nlm.nih.gov/genomes/all/GCA/012/964/025/GCA_012964025.1_ASM1296402v1
GCA_012965325.1	UWMA-0050	Candidatus Poribacteria bacterium	Bacteria;Bacteria incertae sedis;Bacteria candidate phyla	SAMN10967402	PRJNA522654	Scaffold	7.62347	43.7		DTSL01	841	6618	2020-05-04T00:00:00Z	ftp://ftp.ncbi.nlm.nih.gov/genomes/all/GCA/012/965/325/GCA_012965325.1_ASM1296532v1
GCA_012966125.1	UWMA-0016	Candidatus Poribacteria bacterium	Bacteria;Bacteria incertae sedis;Bacteria candidate phyla	SAMN10967369	PRJNA522654	Scaffold	5.70515	43.7		DTRE01	830	5024	2020-05-04T00:00:00Z	ftp://ftp.ncbi.nlm.nih.gov/genomes/all/GCA/012/966/125/GCA_012966125.1_ASM1296612v1
GCA_015659355.1	SZUA-1091	Candidatus Poribacteria bacterium	Bacteria;Bacteria incertae sedis;Bacteria candidate phyla	SAMN09926313	PRJNA488180	Contig	4.32253	43.7		DQNC01	785	3843	2020-11-23T00:00:00Z	ftp://ftp.ncbi.nlm.nih.gov/genomes/all/GCA/015/659/355/GCA_015659355.1_ASM1565935v1
GCA_015663565.1	SZUA-1326	Candidatus Poribacteria bacterium	Bacteria;Bacteria incertae sedis;Bacteria candidate phyla	SAMN09926439	PRJNA488180	Contig	6.26822	43.6		DQRY01	595	5444	2020-11-23T00:00:00Z	ftp://ftp.ncbi.nlm.nih.gov/genomes/all/GCA/015/663/565/GCA_015663565.1_ASM1566356v1
GCA_015663955.1	SZUA-1287	Candidatus Poribacteria bacterium	Bacteria;Bacteria incertae sedis;Bacteria candidate phyla	SAMN09926419	PRJNA488180	Contig	6.06823	43.3		DQRE01	565	5229	2020-11-23T00:00:00Z	ftp://ftp.ncbi.nlm.nih.gov/genomes/all/GCA/015/663/955/GCA_015663955.1_ASM1566395v1
GCA_015664215.1	SZUA-1252	Candidatus Poribacteria bacterium	Bacteria;Bacteria incertae sedis;Bacteria candidate phyla	SAMN09926405	PRJNA488180	Contig	5.42649	43.4		DQQQ01	483	4768	2020-11-23T00:00:00Z	ftp://ftp.ncbi.nlm.nih.gov/genomes/all/GCA/015/664/215/GCA_015664215.1_ASM1566421v1
GCA_015664765.1	SZUA-1195	Candidatus Poribacteria bacterium	Bacteria;Bacteria incertae sedis;Bacteria candidate phyla	SAMN09926378	PRJNA488180	Contig	5.89051	43.5		DQPP01	533	5062	2020-11-23T00:00:00Z	ftp://ftp.ncbi.nlm.nih.gov/genomes/all/GCA/015/664/765/GCA_015664765.1_ASM1566476v1
GCA_016866825.1	M_DeepCast_200m_m2_052	Candidatus Poribacteria bacterium	Bacteria;Bacteria incertae sedis;Bacteria candidate phyla	SAMN10966545	PRJNA523022	Contig	9.8411	44.7		VGLC01	396	8551	2021-02-11T00:00:00Z	ftp://ftp.ncbi.nlm.nih.gov/genomes/all/GCA/016/866/825/GCA_016866825.1_JGI_2017-08-21
